# Supplementary material for: Dietary supplementation of black soldier fly (Hermetica illucens) meal modulates gut microbiota, innate immune response and health status of marron (Cherax cainii, Austin 2002) fed poultry-by-product and fishmeal based diets
Source: PeerJ. 2019 May 21;7:e6891. doi: 10.7717/peerj.6891 (PMC6534111; doi:10.7717/peerj.6891)
Supplement: Supplemental Information 1 — Dataset indicates the day-wise water quality in the marron tanks. Temperature in °C; nitrate, nitrite and ammonia in mg/L. Abbreviation: FM, Fish meal; PBM, Poultry-by-product meal; FM + BSF, Fish meal + Black soldier fly meal; PBM + BSF, Poultry-by-product meal + Black soldier fly meal. [file peerj-07-6891-s001.xlsx]

## Sheet: Sheet1
Temperature records										Temperature
		FM							PBM							FM+BSF							PBM+BSF
	Tank1	Tank2	Tank3	Tank4				Tank1	Tank2	Tank3	Tank4				Tank1	Tank2	Tank3	Tank4				Tank1	Tank2	Tank3	Tank4
D1	22.1	22.2	22.2	22.1				22.2	22	22.1	22.1				22.1	22	22.1	22.1				22.2	22.1	22.1	22.2
D2	22.3	22.3	22.3	22.2				22.5	22.2	22.3	22.2				22.3	22.2	22.3	22.2				22.3	22.3	22.4	22.4
D3	22.2	22.1	22.3	22.3				22.4	22.4	22.4	22.4				22.4	22.5	22.5	22.5				22.5	22.4	22.5	22.5
D4	22.1	22.2	22.2	22.3				22.4	22.4	22.1	22.2				22.1	22.5	22.6	22.3				22.4	22.5	22.2	22.3
D5	22.2	22.3	22.3	22.4				22.5	22.3	22.3	22.4				22.5	22.6	22.5	22.4				22.5	22.3	22.5	22.6
D6	22.1	22.2	22.1	22.3				22.5	22.5	22.5	22.5				22.6	22.2	22.4	22.4				22.6	22.6	22.6	22.5
D7	22.3	22.1	22.5	22.5				22.2	22.1	22.1	22.2				22.3	22.1	22.5	22.5				22.2	22.4	22.4	22.2
D8	22.2	22.3	22.3	22.6				22.4	22.3	22.3	22.4				22.2	22.3	22.3	22.6				22.4	22.2	22.3	22.4
D9	22.4	22.5	22.1	22.1				22.7	22.6	22.2	22.2				22.5	22.5	22.2	22.2				22.6	22.5	22.4	22.5
D10	22.1	22.3	22.5	22.5				22.4	22.3	22.4	22.4				22.2	22.6	22.5	22.5				22.4	22.6	22.5	22.2
D11	22.1	22	22.3	22.4				22.1	22.2	22.3	22				22.6	22.2	22.4	22.4				22.2	22.3	22.3	22.1
D12	22.3	21.8	22.5	22.7				22.6	22	22.4	22.1				22.3	22.4	22.6	22.6				22.5	22.1	22.4	22.3
D13	22.5	22.4	22.1	22.1				22.8	22.4	22.2	22.4				22.4	22.4	22.1	22.1				22.7	22.4	22.5	22.5
D14	22.2	22.3	21	22				22.4	22.4	22.1	22.3				22.1	22.3	21.9	22				22.5	22.6	22.2	22.6
D15	22.4	22.2	22.3	22.5				22.4	22.2	22.2	22.2				22.4	22.4	22.5	22.4				22.4	22.4	22.6	22.4
D16	22.4	22.2	22.1	22.3				22.5	22.1	21.9	22.4				22.5	22.6	22.7	22.3				22.3	22.6	22.2	22.4
D17	22.5	22.1	22.6	22.3				22.4	22.5	22.4	22.1				22.2	22.4	22.6	22.1				22.4	22.5	22.4	22.3
D18	22.2	22.4	22.1	22.4				22.7	22.3	22.3	22.4				22.5	22.3	22.1	22.4				22.6	22.3	22.3	22.4
D19	22.1	22.6	21.8	22.5				22.5	22.6	22.1	22.1				22.3	22.6	22.4	22.5				22.2	22.6	22.5	22.5
D20	22.2	22.1	22.6	22.4				22.3	22.4	22.5	22.4				22.3	22.1	22.6	22.4				22.3	22.4	22.6	22.4
D21	22.3	21.9	22.1	22.5				22.5	22.4	22.2	22.3				22.4	22	22.5	22.5				22.4	22.3	22.4	22.3
D22	22.1	22.4	22.3	22.3				22.2	22.3	22.3	22.3				22.1	22.4	22.3	22.3				22.2	22.6	22.3	22.2
D23	22.2	22.1	22.3	22.5				22.2	22.2	22.4	22.2				22	22.5	22.1	22.5				22.1	22.2	22.6	22.4
D24	22.4	22.2	22.4	22.4				22.6	22.2	22.2	22.4				22.4	22.7	22.4	22.4				22.4	22.4	22.4	22.5
D25	22.1	22.4	22.1	22.7				22.4	22.4	22.3	22.5				22.4	22.4	22.6	22.6				22.6	22.5	22.6	22.6
D26	22.4	22.3	22.3	22.1				22.3	22.2	22.2	22.1				22.5	22.3	22.4	22.4				22.4	22.2	22.4	22.3
D27	22.2	22.1	22.5	22.5				22.1	22.4	22.4	22.4				22.2	22.2	22.5	22.5				22.2	22.4	22.6	22.6
D28	22	22.5	22.3	22.4				22.2	22.1	22.3	22.3				22.1	22.5	22.3	22.4				22.2	22.1	22.3	22.4
D29	21.9	22	22.1	22.7				22.4	22	22.2	22.6				21.9	22.2	22.7	22.7				22.4	22.2	22.4	22.6
D30	22.4	22.1	22.4	22.4				22.2	22.2	22	22.1				22.5	22.1	22.4	22.4				22.3	22.4	22.2	22.2
D31	22.1	22.4	22.1	22.1				22.4	22.4	22.1	22.2				22.1	22.4	22.1	22.2				22.4	22.6	22.4	22.4
D32	22.4	22.2	22.4	22.6				22.4	22.3	22.4	22.4				22.4	22.5	22.4	22.6				22.3	22.3	22.6	22.4
D33	22.3	22.1	22.3	22.8				22.2	22.4	22.1	22.3				22.5	22.4	22.3	22.8				22.2	22.4	22.2	22.3
D34	22.1	22.3	22.1	21.9				22.1	22.2	22	22				22.1	22.3	22.6	22				22.4	22.1	22.5	22.2
D35	22	22	22.2	22.1				22.2	22.3	22.2	22.1				22.3	22.1	22.2	22.1				22.2	22.3	22.4	22.3
D36	21.9	22.1	22.4	22.6				22.8	22.1	22.2	22.5				22.6	22.4	22.4	22.4				22.6	22.5	22.2	22.5
D37	22.3	22.5	22	22.4				22.4	22.4	22.1	22.4				22.5	22.6	22.4	22.6				22.4	22.4	22.5	22.4
D38	22.4	22.4	22.3	22.4				22.5	22.3	22.3	22.2				22.1	22.4	22.6	22.2				22.5	22.3	22.4	22.6
D39	22.2	22.1	22.4	22.5				22.3	22.2	22.5	22.5				22	22.3	22.4	22.5				22.3	22.4	22.5	22.5
D40	22.3	22.3	22	22.6				22.5	22.3	22.3	22.5				22.5	22.4	22.1	22.6				22.5	22.6	22.3	22.3
D41	22.4	22.3	22.3	22.7				22.4	22.4	22.2	22.4				22.4	22.6	22.3	22.7				22.4	22.4	22.5	22.4
D42	22.7	22.2	22.1	22.3				22.7	22	22.2	22.3				22.5	22.4	22.5	22.3				22.6	22.3	22.2	22.3
D43	22	22.4	22.2	22.4				22	22.4	22.4	22.2				22.4	22.5	22.2	22.4				22.2	22.4	22.4	22.5
D44	22.1	22.3	22.4	22.5				22.3	22.1	22.3	22.5				22.1	22.3	22.4	22.5				22.3	22.1	22.6	22.6
D45	22.2	22.1	22.5	22.4				22.2	22.3	22.5	22.4				22.2	22.1	22.5	22.3				22.4	22.3	22.5	22.4
D46	22.1	22	22.1	22.7				22.2	22.2	22.2	22.5				22.4	22	22.1	22.7				22.2	22.4	22.2	22.5
D47	22.3	22.1	22.3	22.4				22.3	22.4	22.3	22.4				22.3	22.3	22.5	22.4				22.5	22.4	22.3	22.5
D48	22.2	22.3	22.1	22.5				22.4	22.4	22.1	22.4				22.5	22.5	22.7	22.6				22.4	22.5	22.4	22.4
D49	22.4	22.4	22.2	22.4				22.5	22.1	22.4	22.1				22.2	22.4	22.4	22.4				22.6	22.2	22.4	22.2
D50	22.1	22.2	22	22.7				22.4	22.5	22.2	22.5				22.5	22.5	22.3	22.7				22.4	22.5	22.2	22.5
D51	22.3	22.1	21.2	22.4				22.1	22.2	21.9	22.2				22.3	22.4	21.2	22.2				22.4	22.4	22.1	22.2
D52	22.3	22.5	22.4	22.3				22.3	22.5	22.4	22.3				22.5	22.5	22.4	22.3				22.2	22.5	22.4	22.3
D53	22.5	22.1	22.1	22.2				22.5	22.4	22.3	22.2				22.1	22.6	22.6	22.1				22.5	22.2	22.3	22.1
D54	22.3	22.3	22.4	22.6				22.3	22.3	22.2	22.1				22.3	22.5	22.4	22.6				22.3	22.3	22.4	22.2
D55	22.1	22.4	22.3	22.4				22.5	22.4	22.3	22.4				22.4	22.4	22.3	22.2				22.4	22.5	22.5	22.4
D56	22.4	22.1	22	22.3				22.4	22.3	22.1	22.2				22.5	22.1	22.4	22				22.5	22.3	22.4	22.1
D57	22.5	22.6	22.1	22.2				22.5	22.2	22.3	22.4				22.1	22.6	22.6	22.4				22.6	22.4	22.4	22.4
D58	21.4	22	22.2	22.5				21.4	22.1	22.2	22.5				21.4	22.2	22.2	22.5				21.4	22.3	22.3	22.5
D59	22.3	22.3	22.4	22.6				22.3	22.3	22.4	22.4				22.2	22.3	22.4	22.6				22.3	22.3	22.4	22.4
D60	22.4	22.2	22.1	22.5	AVG	STDV	SE	22.4	22.1	22.2	22.2	AVG	STDV	SE	22.3	22.4	22.5	22.4	AVG	STDV	SE	22.4	22.4	22.3	22.5	AVG	STDV	SE
	22.2317	22.2317	22.21	22.4067	22.27	0.222801	0.0143817	22.365	22.285	22.2483	22.305	22.3008	0.170157	0.0109836	22.3	22.365	22.3733	22.3983	22.3592	0.206382	0.0133219	22.37	22.3733	22.3883	22.385	22.3792	0.151917	0.00980621

## Sheet: Sheet2
pH records													pH
		FM								PBM								FM+BSF								PBM+BSF
	Tank1	Tank2	Tank3	Tank4					Tank1	Tank2	Tank3	Tank4					Tank1	Tank2	Tank3	Tank4					Tank1	Tank2	Tank3	Tank4
D1	7.48	7.46	7.42	7.48				D1	7.44	7.47	7.46	7.48				D1	7.49	7.42	7.46	7.45				D1	7.44	7.48	7.46	7.48
D2	7.51	7.61	7.36	7.52				D2	7.51	7.56	7.49	7.52				D2	7.38	7.52	7.49	7.56				D2	7.51	7.56	7.59	7.52
D3	7.49	7.54	7.45	7.58				D3	7.48	7.54	7.52	7.56				D3	7.52	7.38	7.62	7.41				D3	7.54	7.64	7.52	7.6
D4	7.41	7.47	7.52	7.45				D4	7.52	7.57	7.53	7.59				D4	7.44	7.56	7.33	7.56				D4	7.58	7.57	7.63	7.59
D5	7.48	7.4	7.56	7.56				D5	7.48	7.45	7.48	7.41				D5	7.54	7.48	7.42	7.39				D5	7.54	7.65	7.48	7.51
D6	7.47	7.43	7.42	7.61				D6	7.59	7.57	7.61	7.58				D6	7.38	7.57	7.56	7.58				D6	7.49	7.57	7.61	7.58
D7	7.54	7.56	7.52	7.46				D7	7.48	7.42	7.44	7.41				D7	7.54	7.42	7.62	7.39				D7	7.62	7.49	7.44	7.49
D8	7.42	7.49	7.58	7.55				D8	7.59	7.56	7.58	7.6				D8	7.43	7.44	7.52	7.49				D8	7.54	7.58	7.58	7.6
D9	7.44	7.62	7.49	7.48				D9	7.42	7.52	7.43	7.42				D9	7.59	7.59	7.42	7.56				D9	7.63	7.52	7.46	7.52
D10	7.52	7.33	7.38	7.39				D10	7.52	7.53	7.44	7.46				D10	7.44	7.42	7.39	7.44				D10	7.51	7.63	7.54	7.56
D11	7.55	7.45	7.32	7.49				D11	7.41	7.38	7.39	7.43				D11	7.58	7.59	7.46	7.46				D11	7.6	7.48	7.49	7.61
D12	7.41	7.56	7.44	7.56				D12	7.51	7.56	7.54	7.56				D12	7.51	7.47	7.59	7.34				D12	7.54	7.56	7.56	7.56
D13	7.58	7.62	7.52	7.6				D13	7.39	7.41	7.44	7.45				D13	7.6	7.61	7.67	7.49				D13	7.64	7.5	7.54	7.55
D14	7.62	7.53	7.58	7.57				D14	7.59	7.56	7.58	7.62				D14	7.46	7.56	7.46	7.45				D14	7.59	7.65	7.58	7.62
D15	7.47	7.42	7.44	7.43				D15	7.47	7.44	7.59	7.46				D15	7.57	7.44	7.34	7.41				D15	7.57	7.48	7.59	7.5
D16	7.58	7.38	7.63	7.54				D16	7.58	7.6	7.59	7.56				D16	7.41	7.6	7.39	7.54				D16	7.61	7.61	7.64	7.59
D17	7.61	7.46	7.54	7.39				D17	7.33	7.52	7.51	7.42				D17	7.56	7.52	7.45	7.59				D17	7.47	7.52	7.51	7.49
D18	7.54	7.59	7.44	7.56				D18	7.54	7.59	7.44	7.39				D18	7.44	7.59	7.41	7.46				D18	7.56	7.59	7.48	7.56
D19	7.4	7.67	7.46	7.59				D19	7.42	7.47	7.56	7.52				D19	7.59	7.47	7.54	7.33				D19	7.48	7.47	7.56	7.46
D20	7.38	7.47	7.34	7.48				D20	7.56	7.61	7.41	7.4				D20	7.52	7.61	7.59	7.42				D20	7.56	7.61	7.51	7.58
D21	7.46	7.57	7.39	7.59				D21	7.45	7.5	7.49	7.54				D21	7.59	7.49	7.46	7.56				D21	7.45	7.55	7.49	7.62
D22	7.48	7.45	7.45	7.48				D22	7.56	7.55	7.45	7.42				D22	7.47	7.5	7.33	7.42				D22	7.56	7.58	7.59	7.57
D23	7.52	7.39	7.4	7.51				D23	7.42	7.39	7.54	7.61				D23	7.54	7.46	7.41	7.6				D23	7.6	7.6	7.64	7.54
D24	7.63	7.48	7.54	7.64				D24	7.57	7.49	7.45	7.52				D24	7.45	7.59	7.45	7.52				D24	7.52	7.46	7.56	7.52
D25	7.49	7.56	7.59	7.56				D25	7.39	7.58	7.6	7.44				D25	7.6	7.51	7.59	7.4				D25	7.59	7.57	7.6	7.48
D26	7.43	7.63	7.46	7.48				D26	7.52	7.44	7.44	7.48				D26	7.54	7.45	7.44	7.54				D26	7.57	7.49	7.54	7.62
D27	7.49	7.59	7.33	7.4				D27	7.49	7.59	7.53	7.59				D27	7.53	7.58	7.52	7.42				D27	7.61	7.56	7.53	7.52
D28	7.39	7.43	7.41	7.42				D28	7.62	7.39	7.39	7.45				D28	7.39	7.44	7.38	7.61				D28	7.59	7.54	7.61	7.57
D29	7.58	7.44	7.49	7.48				D29	7.43	7.49	7.51	7.48				D29	7.53	7.58	7.51	7.52				D29	7.55	7.59	7.51	7.48
D30	7.69	7.38	7.55	7.57				D30	7.64	7.4	7.45	7.57				D30	7.44	7.38	7.45	7.44				D30	7.56	7.62	7.65	7.57
D31	7.41	7.48	7.43	7.45				D31	7.54	7.54	7.58	7.45				D31	7.56	7.54	7.58	7.48				D31	7.54	7.59	7.58	7.56
D32	7.58	7.55	7.48	7.53				D32	7.58	7.42	7.44	7.53				D32	7.38	7.44	7.42	7.59				D32	7.6	7.52	7.59	7.53
D33	7.72	7.66	7.59	7.59				D33	7.42	7.61	7.59	7.59				D33	7.56	7.55	7.56	7.59				D33	7.54	7.61	7.66	7.59
D34	7.67	7.54	7.47	7.53				D34	7.56	7.52	7.46	7.53				D34	7.46	7.39	7.49	7.53				D34	7.59	7.52	7.56	7.53
D35	7.54	7.44	7.59	7.6				D35	7.49	7.44	7.58	7.6				D35	7.6	7.59	7.5	7.6				D35	7.46	7.64	7.58	7.6
D36	7.39	7.47	7.42	7.46				D36	7.5	7.48	7.44	7.46				D36	7.41	7.43	7.46	7.46				D36	7.59	7.58	7.46	7.46
D37	7.48	7.59	7.53	7.55				D37	7.46	7.59	7.54	7.55				D37	7.59	7.51	7.59	7.55				D37	7.56	7.59	7.54	7.55
D38	7.52	7.67	7.58	7.63				D38	7.59	7.45	7.39	7.63				D38	7.45	7.43	7.5	7.63				D38	7.58	7.55	7.59	7.63
D39	7.69	7.43	7.63	7.64				D39	7.5	7.53	7.59	7.42				D39	7.51	7.59	7.45	7.42				D39	7.59	7.53	7.59	7.42
D40	7.43	7.36	7.45	7.46				D40	7.45	7.38	7.45	7.64				D40	7.41	7.39	7.56	7.64				D40	7.5	7.58	7.45	7.64
D41	7.59	7.49	7.5	7.35				D41	7.56	7.49	7.51	7.49				D41	7.57	7.59	7.44	7.49				D41	7.52	7.49	7.51	7.49
D42	7.49	7.48	7.56	7.45				D42	7.44	7.46	7.43	7.54				D42	7.39	7.46	7.58	7.54				D42	7.52	7.46	7.53	7.54
D43	7.46	7.53	7.43	7.42				D43	7.58	7.53	7.57	7.62				D43	7.59	7.56	7.38	7.62				D43	7.59	7.53	7.57	7.62
D44	7.56	7.61	7.35	7.56				D44	7.38	7.48	7.39	7.46				D44	7.46	7.46	7.46	7.46				D44	7.45	7.48	7.49	7.46
D45	7.67	7.5	7.46	7.5				D45	7.46	7.6	7.59	7.56				D45	7.56	7.56	7.42	7.56				D45	7.58	7.6	7.59	7.56
D46	7.41	7.46	7.56	7.39				D46	7.42	7.46	7.46	7.42				D46	7.42	7.44	7.46	7.42				D46	7.5	7.54	7.61	7.52
D47	7.68	7.37	7.44	7.48				D47	7.64	7.37	7.44	7.39				D47	7.64	7.46	7.44	7.39				D47	7.64	7.57	7.58	7.59
D48	7.63	7.59	7.48	7.56				D48	7.49	7.59	7.56	7.52				D48	7.44	7.59	7.56	7.52				D48	7.49	7.59	7.56	7.52
D49	7.53	7.62	7.59	7.65				D49	7.54	7.45	7.43	7.48				D49	7.54	7.61	7.43	7.48				D49	7.54	7.49	7.63	7.48
D50	7.61	7.56	7.61	7.57				D50	7.62	7.56	7.58	7.57				D50	7.42	7.48	7.56	7.57				D50	7.62	7.56	7.58	7.57
D51	7.41	7.44	7.48	7.41				D51	7.46	7.46	7.43	7.42				D51	7.61	7.39	7.44	7.42				D51	7.6	7.52	7.49	7.62
D52	7.32	7.58	7.45	7.33				D52	7.56	7.58	7.55	7.53				D52	7.46	7.58	7.55	7.5				D52	7.56	7.58	7.55	7.53
D53	7.42	7.64	7.33	7.42				D53	7.42	7.42	7.39	7.42				D53	7.42	7.42	7.42	7.46				D53	7.54	7.52	7.5	7.62
D54	7.36	7.57	7.42	7.45				D54	7.39	7.57	7.52	7.56				D54	7.39	7.57	7.52	7.39				D54	7.59	7.57	7.52	7.56
D55	7.52	7.56	7.3	7.49				D55	7.52	7.4	7.33	7.47				D55	7.52	7.46	7.33	7.59				D55	7.52	7.61	7.62	7.47
D56	7.42	7.42	7.47	7.41				D56	7.48	7.52	7.47	7.6				D56	7.48	7.42	7.47	7.61				D56	7.48	7.52	7.57	7.6
D57	7.43	7.38	7.38	7.39				D57	7.57	7.38	7.48	7.42				D57	7.57	7.61	7.58	7.56				D57	7.57	7.48	7.48	7.42
D58	7.51	7.55	7.51	7.51				D58	7.41	7.55	7.54	7.51				D58	7.41	7.49	7.46	7.44				D58	7.6	7.55	7.54	7.51
D59	7.32	7.52	7.36	7.43				D59	7.45	7.48	7.4	7.44				D59	7.55	7.54	7.54	7.58				D59	7.55	7.52	7.47	7.54
D60	7.39	7.46	7.44	7.5	AVG	STDV	SE	D60	7.56	7.57	7.48	7.52	AVG	STDV	SE	D60	7.48	7.51	7.42	7.54	AVG	STDV	SE	D60	7.58	7.57	7.58	7.58	AVG	STDV	SE
	7.50367	7.50833	7.47183	7.50217	7.4965	0.0875052	0.00564843		7.49933	7.5005	7.4915	7.50467	7.499	0.0712812	0.00460118		7.49867	7.505	7.48067	7.49967	7.496	0.0763706	0.0049297		7.5535	7.553	7.551	7.54617	7.55092	0.0525101	0.00338952

## Sheet: Sheet3
Dissolved oxygen record													Dissolved oxygen
		FM								PBM								FM+BSF								PBM
	Tank1	Tank2	Tank3	Tank4					Tank1	Tank2	Tank3	Tank4					Tank1	Tank2	Tank3	Tank4					Tank1	Tank2	Tank3	Tank4
D1	6.67	6.61	6.61	6.65				D1	6.67	6.65	6.68	6.67				D1	6.6	6.61	6.62	6.64				D1	6.67	6.65	6.68	6.67
D2	6.57	6.59	6.59	6.62				D2	6.59	6.62	6.69	6.66				D2	6.57	6.55	6.59	6.62				D2	6.68	6.62	6.69	6.66
D3	6.56	6.51	6.56	6.59				D3	6.58	6.61	6.66	6.67				D3	6.56	6.51	6.56	6.59				D3	6.69	6.61	6.66	6.67
D4	6.55	6.49	6.52	6.58				D4	6.56	6.59	6.67	6.68				D4	6.55	6.49	6.52	6.54				D4	6.67	6.59	6.67	6.68
D5	6.56	6.47	6.51	6.56				D5	6.51	6.6	6.65	6.66				D5	6.52	6.47	6.51	6.51				D5	6.7	6.6	6.65	6.66
D6	6.67	6.46	6.5	6.51				D6	6.52	6.56	6.66	6.66				D6	6.51	6.42	6.5	6.49				D6	6.68	6.63	6.66	6.66
D7	6.47	6.48	6.52	6.52				D7	6.57	6.58	6.65	6.65				D7	6.46	6.38	6.52	6.5				D7	6.67	6.65	6.65	6.65
D8	6.55	6.47	6.51	6.47				D8	6.56	6.57	6.62	6.67				D8	6.42	6.37	6.51	6.47				D8	6.66	6.62	6.62	6.67
D9	6.54	6.51	6.49	6.44				D9	6.54	6.55	6.59	6.65				D9	6.43	6.31	6.51	6.44				D9	6.68	6.64	6.62	6.65
D10	6.54	6.49	6.48	6.48				D10	6.55	6.51	6.58	6.61				D10	6.41	6.28	6.48	6.48				D10	6.69	6.61	6.65	6.7
D11	6.56	6.45	6.51	6.51				D11	6.48	6.52	6.61	6.61				D11	6.36	6.24	6.47	6.45				D11	6.68	6.62	6.66	6.68
D12	6.49	6.52	6.48	6.52				D12	6.51	6.49	6.58	6.62				D12	6.34	6.26	6.42	6.42				D12	6.65	6.59	6.68	6.66
D13	6.56	6.49	6.46	6.5				D13	6.52	6.53	6.56	6.65				D13	6.32	6.25	6.41	6.41				D13	6.62	6.63	6.67	6.62
D14	6.57	6.46	6.45	6.48				D14	6.48	6.51	6.55	6.58				D14	6.35	6.31	6.42	6.39				D14	6.65	6.65	6.66	6.65
D15	6.57	6.5	6.47	6.51				D15	6.46	6.53	6.57	6.61				D15	6.31	6.29	6.35	6.4				D15	6.66	6.63	6.68	6.66
D16	6.56	6.51	6.51	6.52				D16	6.48	6.52	6.56	6.62				D16	6.29	6.27	6.32	6.38				D16	6.68	6.62	6.65	6.68
D17	6.54	6.52	6.48	6.48				D17	6.51	6.54	6.58	6.64				D17	6.24	6.28	6.32	6.36				D17	6.67	6.62	6.64	6.67
D18	6.55	6.49	6.52	6.46				D18	6.55	6.51	6.57	6.65				D18	6.25	6.27	6.32	6.32				D18	6.66	6.61	6.61	6.66
D19	6.57	6.51	6.49	6.48				D19	6.57	6.53	6.55	6.58				D19	6.33	6.28	6.33	6.31				D19	6.68	6.64	6.62	6.68
D20	6.58	6.52	6.52	6.51				D20	6.58	6.52	6.54	6.61				D20	6.34	6.21	6.29	6.29				D20	6.69	6.65	6.59	6.65
D21	6.48	6.47	6.51	6.52				D21	6.58	6.54	6.52	6.62				D21	6.28	6.22	6.29	6.31				D21	6.68	6.62	6.62	6.64
D22	6.52	6.5	6.47	6.49				D22	6.52	6.51	6.57	6.59				D22	6.25	6.27	6.24	6.29				D22	6.64	6.59	6.61	6.61
D23	6.57	6.48	6.48	6.48				D23	6.57	6.48	6.48	6.58				D23	6.27	6.24	6.25	6.24				D23	6.62	6.64	6.59	6.63
D24	6.59	6.47	6.52	6.51				D24	6.59	6.52	6.52	6.51				D24	6.29	6.26	6.27	6.25				D24	6.69	6.65	6.58	6.65
D25	6.57	6.49	6.48	6.53				D25	6.57	6.49	6.58	6.53				D25	6.27	6.29	6.28	6.27				D25	6.66	6.67	6.61	6.63
D26	6.56	6.45	6.51	6.48				D26	6.56	6.52	6.51	6.49				D26	6.26	6.25	6.28	6.24				D26	6.68	6.64	6.62	6.62
D27	6.6	6.49	6.52	6.46				D27	6.56	6.52	6.52	6.49				D27	6.26	6.19	6.25	6.21				D27	6.67	6.63	6.59	6.61
D28	6.58	6.51	6.47	6.48				D28	6.54	6.51	6.57	6.5				D28	6.28	6.22	6.27	6.28				D28	6.66	6.62	6.64	6.68
D29	6.57	6.48	6.49	6.51				D29	6.57	6.53	6.49	6.51				D29	6.27	6.26	6.29	6.24				D29	6.68	6.66	6.65	6.67
D30	6.56	6.5	6.51	6.53				D30	6.56	6.55	6.51	6.53				D30	6.26	6.25	6.26	6.26				D30	6.69	6.67	6.52	6.66
D31	6.46	6.49	6.43	6.52				D31	6.54	6.56	6.53	6.52				D31	6.26	6.29	6.23	6.25				D31	6.68	6.63	6.64	6.68
D32	6.52	6.51	6.49	6.49				D32	6.52	6.54	6.49	6.49				D32	6.32	6.31	6.26	6.28				D32	6.66	6.64	6.63	6.7
D33	6.51	6.52	6.46	6.54				D33	6.51	6.52	6.54	6.54				D33	6.31	6.24	6.26	6.29				D33	6.62	6.62	6.66	6.68
D34	6.47	6.47	6.47	6.46				D34	6.57	6.51	6.57	6.49				D34	6.27	6.27	6.27	6.31				D34	6.65	6.61	6.68	6.65
D35	6.48	6.46	6.52	6.49				D35	6.48	6.52	6.52	6.52				D35	6.28	6.26	6.25	6.32				D35	6.66	6.59	6.69	6.62
D36	6.42	6.48	6.46	6.45				D36	6.54	6.48	6.46	6.54				D36	6.26	6.29	6.26	6.32				D36	6.68	6.64	6.68	6.65
D37	6.48	6.5	6.53	6.48				D37	6.48	6.5	6.53	6.56				D37	6.28	6.25	6.23	6.32				D37	6.67	6.63	6.64	6.66
D38	6.51	6.51	6.51	6.44				D38	6.51	6.52	6.51	6.54				D38	6.21	6.22	6.24	6.33				D38	6.66	6.62	6.62	6.64
D39	6.52	6.52	6.53	6.48				D39	6.52	6.52	6.53	6.58				D39	6.22	6.22	6.23	6.32				D39	6.68	6.62	6.69	6.65
D40	6.47	6.48	6.48	6.48				D40	6.57	6.54	6.58	6.56				D40	6.27	6.24	6.26	6.29				D40	6.65	6.64	6.66	6.57
D41	6.44	6.46	6.46	6.51				D41	6.54	6.56	6.56	6.54				D41	6.24	6.26	6.26	6.24				D41	6.64	6.66	6.68	6.64
D42	6.46	6.52	6.48	6.53				D42	6.56	6.53	6.48	6.53				D42	6.26	6.32	6.28	6.31				D42	6.61	6.65	6.67	6.63
D43	6.51	6.48	6.51	6.49				D43	6.51	6.51	6.51	6.49				D43	6.31	6.28	6.31	6.24				D43	6.62	6.59	6.66	6.62
D44	6.52	6.52	6.53	6.52				D44	6.52	6.52	6.53	6.52				D44	6.24	6.25	6.29	6.25				D44	6.59	6.62	6.68	6.65
D45	6.5	6.51	6.52	6.46				D45	6.55	6.51	6.52	6.54				D45	6.25	6.25	6.26	6.29				D45	6.63	6.65	6.66	6.68
D46	6.49	6.47	6.48	6.48				D46	6.59	6.49	6.48	6.55				D46	6.29	6.27	6.28	6.31				D46	6.65	6.64	6.68	6.67
D47	6.51	6.48	6.54	6.51				D47	6.61	6.52	6.54	6.54				D47	6.31	6.28	6.27	6.25				D47	6.67	6.63	6.67	6.66
D48	6.5	6.52	6.52	6.48				D48	6.59	6.54	6.52	6.56				D48	6.25	6.22	6.29	6.23				D48	6.66	6.62	6.66	6.68
D49	6.53	6.48	6.51	6.51				D49	6.53	6.53	6.51	6.51				D49	6.23	6.28	6.31	6.24				D49	6.65	6.68	6.68	6.71
D50	6.51	6.51	6.47	6.55				D50	6.55	6.51	6.53	6.55				D50	6.24	6.21	6.27	6.25				D50	6.59	6.67	6.65	6.68
D51	6.52	6.52	6.48	6.52				D51	6.52	6.52	6.52	6.52				D51	6.32	6.22	6.26	6.29				D51	6.58	6.64	6.64	6.66
D52	6.51	6.48	6.42	6.48				D52	6.51	6.53	6.54	6.54				D52	6.29	6.21	6.25	6.31				D52	6.61	6.63	6.61	6.62
D53	6.51	6.51	6.48	6.51				D53	6.52	6.51	6.51	6.51				D53	6.31	6.2	6.25	6.24				D53	6.62	6.62	6.59	6.65
D54	6.48	6.53	6.51	6.49				D54	6.49	6.53	6.53	6.53				D54	6.28	6.23	6.24	6.27				D54	6.69	6.69	6.58	6.66
D55	6.46	6.54	6.5	6.48				D55	6.53	6.54	6.52	6.48				D55	6.26	6.21	6.25	6.26				D55	6.66	6.64	6.53	6.62
D56	6.45	6.51	6.47	6.52				D56	6.55	6.51	6.54	6.52				D56	6.29	6.21	6.27	6.29				D56	6.68	6.61	6.62	6.64
D57	6.47	6.48	6.48	6.49				D57	6.57	6.54	6.51	6.54				D57	6.27	6.22	6.23	6.25				D57	6.67	6.64	6.62	6.61
D58	6.44	6.46	6.46	6.53				D58	6.54	6.53	6.48	6.53				D58	6.24	6.24	6.26	6.22				D58	6.64	6.63	6.64	6.63
D59	6.42	6.49	6.51	6.48				D59	6.53	6.52	6.51	6.51				D59	6.26	6.23	6.25	6.22				D59	6.63	6.62	6.66	6.61
D60	6.45	6.51	6.47	6.5	AVG	STDV	SE	D60	6.52	6.51	6.49	6.5	AVG	STDV	SE	D60	6.25	6.22	6.24	6.24	AVG	STDV	SE	D60	6.62	6.61	6.65	6.62	AVG	STDV	SE
	6.5225	6.49683	6.497	6.50417	6.50512	0.04091	0.00264073		6.54133	6.53133	6.54967	6.56583	6.54704	0.0486297	0.00313904		6.31533	6.28167	6.32433	6.3305	6.31296	0.0996619	0.00643315		6.657	6.63083	6.641	6.652	6.64521	0.0305089	0.00196934

## Sheet: Sheet4
Nitrate records													Nitrate
		FM								PBM								FM+BSF								PBM+BSF
	Tank1	Tank2	Tank3	Tank4					Tank1	Tank2	Tank3	Tank4					Tank1	Tank2	Tank3	Tank4					Tank1	Tank2	Tank3	Tank4
W1(D7)	0.036	0.034	0.035	0.036				W1(D7)	0.034	0.035	0.036	0.035				W1(D7)	0.037	0.036	0.035	0.036				W1(D7)	0.037	0.036	0.035	0.036
W2(D14)	0.039	0.036	0.039	0.04				W2(D14)	0.037	0.039	0.039	0.039				W2(D14)	0.039	0.04	0.039	0.039				W2(D14)	0.039	0.039	0.039	0.039
W3(D21)	0.042	0.042	0.042	0.041				W3(D21)	0.039	0.042	0.042	0.043				W3(D21)	0.042	0.042	0.042	0.042				W3(D21)	0.041	0.042	0.041	0.042
W4(D28)	0.045	0.046	0.045	0.045				W4(D28)	0.042	0.045	0.045	0.044				W4(D28)	0.044	0.044	0.045	0.045				W4(D28)	0.043	0.044	0.043	0.044
W5(D35)	0.048	0.051	0.049	0.048				W5(D35)	0.045	0.048	0.048	0.05				W5(D35)	0.047	0.048	0.047	0.048				W5(D35)	0.046	0.046	0.045	0.046
W6(D42)	0.052	0.054	0.052	0.052				W6(D42)	0.048	0.051	0.052	0.052				W6(D42)	0.05	0.051	0.05	0.051				W6(D42)	0.049	0.05	0.046	0.049
W7(D48)	0.056	0.058	0.055	0.054				W7(D48)	0.051	0.054	0.054	0.056				W7(D48)	0.052	0.054	0.053	0.055				W7(D48)	0.051	0.052	0.048	0.051
W8(D56)	0.059	0.06	0.059	0.058				W8(D56)	0.053	0.057	0.056	0.058				W8(D56)	0.055	0.056	0.056	0.058				W8(D56)	0.054	0.055	0.05	0.053
W9(D60)	0.061	0.062	0.061	0.061	AVG	STDV	SE	W9(D60)	0.053	0.058	0.057	0.061	AVG	STDV	SE	W9(D60)	0.056	0.059	0.057	0.06	AVG	STDV	SE	W9(D60)	0.055	0.056	0.051	0.054	AVG	STDV	SE
	0.0486667	0.0492222	0.0485556	0.0483333	0.0486944	0.0088247	0.00147078		0.0446667	0.0476667	0.0476667	0.0486667	0.0471667	0.00776255	0.00129376		0.0468889	0.0477778	0.0471111	0.0482222	0.0475	0.00738918	0.00123153		0.0461111	0.0466667	0.0442222	0.046	0.04575	0.00611497	0.00101916

## Sheet: Sheet5
Nitrite records								Nitrite
		FM								PBM								FM+BSF								PBM+BSF
	Tank1	Tank2	Tank3	Tank4					Tank1	Tank2	Tank3	Tank4					Tank1	Tank2	Tank3	Tank4					Tank1	Tank2	Tank3	Tank4
W1(D7)	0.0091	0.0095	0.0094	0.0096				W1(D7)	0.0094	0.0095	0.0095	0.0096				W1(D7)	0.0095	0.0095	0.0094	0.0096				W1(D7)	0.0097	0.0095	0.0096	0.0098
W2(D14)	0.0112	0.0117	0.0111	0.0114				W2(D14)	0.0114	0.0118	0.0119	0.0114				W2(D14)	0.0109	0.0116	0.0112	0.0115				W2(D14)	0.0116	0.0118	0.0121	0.0124
W3(D21)	0.0135	0.0129	0.0129	0.0132				W3(D21)	0.0132	0.0136	0.0141	0.0131				W3(D21)	0.0128	0.0132	0.0129	0.0136				W3(D21)	0.0134	0.0138	0.0146	0.0141
W4(D28)	0.0144	0.0142	0.0137	0.0146				W4(D28)	0.0148	0.0152	0.0157	0.0154				W4(D28)	0.0139	0.0148	0.0142	0.0152				W4(D28)	0.0152	0.0159	0.0167	0.0164
W5(D35)	0.0157	0.0154	0.0149	0.0158				W5(D35)	0.0167	0.0171	0.0172	0.0168				W5(D35)	0.0151	0.0159	0.0156	0.0168				W5(D35)	0.0169	0.0181	0.0182	0.0188
W6(D42)	0.0161	0.0161	0.0158	0.0168				W6(D42)	0.0179	0.0192	0.0186	0.0176				W6(D42)	0.0168	0.0171	0.0167	0.0178				W6(D42)	0.0186	0.0202	0.0196	0.0202
W7(D48)	0.0172	0.0169	0.0171	0.0181				W7(D48)	0.0194	0.0213	0.0198	0.0192				W7(D48)	0.0181	0.0186	0.0186	0.0192				W7(D48)	0.0199	0.0223	0.0218	0.0224
W8(D56)	0.0193	0.0179	0.0184	0.0192				W8(D56)	0.0209	0.0233	0.0215	0.0202				W8(D56)	0.0198	0.0192	0.0198	0.0202				W8(D56)	0.0216	0.0242	0.0235	0.0236
W9(D60)	0.0205	0.0184	0.0202	0.0204	AVG	STD	SE	W9(D60)	0.0215	0.0239	0.0222	0.0214	AVG	STD	SE	W9(D60)	0.0205	0.0208	0.0204	0.0208	AVG	STD	SE	W9(D60)	0.0219	0.0249	0.0242	0.0244	AVG	STD	SE
	0.0152222	0.0147778	0.0148333	0.0154556	0.0150722	0.00329602	0.000549337		0.0161333	0.0172111	0.0167222	0.0160778	0.0165361	0.00427726	0.000712876		0.0152667	0.0156333	0.0154222	0.0160778	0.0156	0.00367587	0.000612645		0.0165333	0.0178556	0.0178111	0.0180111	0.0175528	0.00485507	0.000809178

## Sheet: Sheet6
Ammonia records
		FM								PBM								FM+BSF								PBM+BSF
	Tank1	Tank2	Tank3	Tank4					Tank1	Tank2	Tank3	Tank4					Tank1	Tank2	Tank3	Tank4					Tank1	Tank2	Tank3	Tank4
W1(D7)	0.12	0.11	0.1	0.12				W1(D7)	0.13	0.12	0.12	0.14				W1(D7)	0.12	0.12	0.11	0.12				W1(D7)	0.14	0.12	0.13	0.14
W2(D14)	0.14	0.12	0.12	0.14				W2(D14)	0.15	0.14	0.14	0.14				W2(D14)	0.14	0.14	0.14	0.14				W2(D14)	0.16	0.13	0.14	0.16
W3(D21)	0.16	0.14	0.15	0.17				W3(D21)	0.18	0.16	0.16	0.17				W3(D21)	0.16	0.17	0.16	0.17				W3(D21)	0.18	0.15	0.16	0.18
W4(D28)	0.18	0.15	0.18	0.2				W4(D28)	0.21	0.19	0.19	0.2				W4(D28)	0.19	0.19	0.19	0.21				W4(D28)	0.21	0.18	0.19	0.2
W5(D35)	0.21	0.18	0.2	0.22				W5(D35)	0.25	0.22	0.22	0.22				W5(D35)	0.22	0.21	0.22	0.23				W5(D35)	0.24	0.21	0.21	0.22
W6(D42)	0.22	0.21	0.23	0.24				W6(D42)	0.27	0.24	0.26	0.24				W6(D42)	0.25	0.24	0.25	0.24				W6(D42)	0.26	0.23	0.25	0.24
W7(D48)	0.24	0.22	0.25	0.27				W7(D48)	0.28	0.26	0.29	0.27				W7(D48)	0.26	0.25	0.26	0.27				W7(D48)	0.27	0.26	0.27	0.26
W8(D56)	0.26	0.24	0.27	0.3				W8(D56)	0.31	0.28	0.3	0.29				W8(D56)	0.27	0.27	0.27	0.3				W8(D56)	0.29	0.29	0.29	0.29
W9(D60)	0.26	0.25	0.28	0.31	AVG	STD	SE	W9(D60)	0.31	0.29	0.31	0.31	AVG	STD	SE	W9(D60)	0.28	0.29	0.27	0.31	AVG	STD	SE	W9(D60)	0.3	0.29	0.3	0.3	AVG	STD	SE
	0.198889	0.18	0.197778	0.218889	0.198889	0.0587381	0.00978968		0.232222	0.211111	0.221111	0.22	0.221111	0.0638649	0.0106442		0.21	0.208889	0.207778	0.221111	0.211944	0.0592245	0.00987075		0.227778	0.206667	0.215556	0.221111	0.217778	0.0591903	0.00986505
