# Supplementary material for: Dietary supplementation of black soldier fly (Hermetica illucens) meal modulates gut microbiota, innate immune response and health status of marron (Cherax cainii, Austin 2002) fed poultry-by-product and fishmeal based diets
Source: PeerJ. 2019 May 21;7:e6891. doi: 10.7717/peerj.6891 (PMC6534111; doi:10.7717/peerj.6891)
Supplement: Supplemental Information 4 — Dataset specifies the phylogenetic assignment of the representative OTUs to genus level. Abbreviation: FM, Fish meal; PBM, Poultry-by-product meal; FM + BSF, Fish meal + Black soldier fly meal; PBM + BSF, Poultry-by-product meal + Black soldier fly meal. [file peerj-07-6891-s004.xlsx]

## Sheet: Sheet1
OTU						FM	FM	FM	PBM	PBM	PBM	FM+BSF	FM+BSF	FM+BSF	PBM+BSF	PBM+BSF	PBM+BSF			FM	FM	FM	PBM	PBM	PBM	FM+BSF	FM+BSF	FM+BSF	PBM+BSF	PBM+BSF	PBM+BSF			FM	FM	FM	PBM	PBM	PBM	FM+BSF	FM+BSF	FM+BSF	PBM+BSF	PBM+BSF	PBM+BSF		FM	FM	FM
Archaea	Euryarchaeota	Methanomicrobia	Methanosarcinales	Methanosaetaceae	Methanosaeta	0	1	0	0	0	0	0	0	0	0	0	0	Methanosaeta	Methanosaeta	0	1	0	0	0	0	0	0	0	0	0	0
Bacteria	Acidobacteria	Acidobacteriia	Solibacterales	Solibacteraceae (Subgroup 3)	Bryobacter	0	0	0	0	0	0	0	0	7	0	1	0	Bryobacter	Bryobacter	0	0	0	0	0	0	0	0	7	0	1	0
Bacteria	Acidobacteria	Acidobacteriia	Solibacterales	Solibacteraceae (Subgroup 3)	Paludibaculum	0	0	0	0	0	0	0	0	0	0	7	0	Paludibaculum	Paludibaculum	0	0	0	0	0	0	0	0	0	0	7	0
Bacteria	Acidobacteria	Blastocatellia (Subgroup 4)	2024-11-01	Other	Other	0	0	0	4	0	0	1	0	12	0	0	1	Other	Blastocatella	1	0	0	0	0	0	0	0	0	10	15	0
Bacteria	Acidobacteria	Blastocatellia (Subgroup 4)	2024-11-01	Other	Other	0	0	0	0	0	0	4	0	0	0	32	0	Other	JGI 0001001-H03	0	0	0	0	20	2	0	0	5	0	0	0
Bacteria	Acidobacteria	Blastocatellia (Subgroup 4)	Blastocatellales	Blastocatellaceae	Other	0	0	0	0	0	0	3	0	0	1	29	0	Other	Stenotrophobacter	0	0	0	0	3	0	21	0	0	4	1	0
Bacteria	Acidobacteria	Blastocatellia (Subgroup 4)	Blastocatellales	Blastocatellaceae	Blastocatella	1	0	0	0	0	0	0	0	0	10	15	0	Blastocatella	Subgroup 10	0	0	0	0	0	0	3	0	0	3	34	49
Bacteria	Acidobacteria	Blastocatellia (Subgroup 4)	Blastocatellales	Blastocatellaceae	JGI 0001001-H03	0	0	0	0	20	2	0	0	5	0	0	0	JGI 0001001-H03	Iamia	0	0	0	0	0	0	0	0	0	1	4	0
Bacteria	Acidobacteria	Blastocatellia (Subgroup 4)	Blastocatellales	Blastocatellaceae	Stenotrophobacter	0	0	0	0	3	0	21	0	0	4	1	0	Stenotrophobacter	CL500-29 marine group	0	0	0	0	0	0	16	0	0	0	0	0
Bacteria	Acidobacteria	Blastocatellia (Subgroup 4)	Blastocatellales	Blastocatellaceae	Other	0	0	0	0	0	0	3	0	0	0	0	0	Other	Ilumatobacter	1	0	0	0	0	0	0	0	0	3	0	0
Bacteria	Acidobacteria	Holophagae	Holophagales	Holophagaceae	Other	0	0	0	0	1	0	0	0	0	1	1	0	Other	metagenome	1	0	1	0	0	0	5	0	0	2	0	0
Bacteria	Acidobacteria	Subgroup 17	Other	Other	Other	0	0	0	0	0	0	0	0	0	1	0	0	Other	Actinomyces	0	0	0	0	0	1	0	0	0	9	0	0
Bacteria	Acidobacteria	Subgroup 6	Other	Other	Other	2	2	0	0	2	0	5	0	0	6	0	4	Other	Mobiluncus	0	0	0	4	48	1	0	0	0	16	30	0
Bacteria	Acidobacteria	Subgroup 6	Other	Other	Other	0	0	0	0	0	0	0	0	0	0	20	0	Other	Varibaculum	0	0	0	0	0	0	0	0	0	0	0	0
Bacteria	Acidobacteria	Thermoanaerobaculia	Thermoanaerobaculales	Thermoanaerobaculaceae	Subgroup 10	0	0	0	0	0	0	3	0	0	3	34	49	Subgroup 10	Bifidobacterium	0	0	0	0	0	0	0	0	0	0	0	1
Bacteria	Actinobacteria	Acidimicrobiia	Microtrichales	Iamiaceae	Iamia	0	0	0	0	0	0	0	0	0	1	4	0	Iamia	Corynebacterium	0	0	0	3	68	4	15	0	0	15	0	81
Bacteria	Actinobacteria	Acidimicrobiia	Microtrichales	Ilumatobacteraceae	CL500-29 marine group	0	0	0	0	0	0	16	0	0	0	0	0	CL500-29 marine group	Corynebacterium	2	3	1	31	321	85	54	18	48	262	354	376
Bacteria	Actinobacteria	Acidimicrobiia	Microtrichales	Ilumatobacteraceae	Ilumatobacter	1	0	0	0	0	0	0	0	0	3	0	0	Ilumatobacter	Lawsonella	0	0	0	0	0	0	0	0	0	0	3	0
Bacteria	Actinobacteria	Acidimicrobiia	Microtrichales	Ilumatobacteraceae	Other	0	1	0	0	0	0	0	0	0	0	0	0	Other	Dietzia	0	0	0	0	0	0	0	0	0	0	0	0
Bacteria	Actinobacteria	Acidimicrobiia	Microtrichales	Microtrichaceae	Other	0	1	0	0	12	0	0	1	0	0	0	3	Other	Mycobacterium	0	0	0	0	3	0	0	1	0	0	13	0
Bacteria	Actinobacteria	Acidimicrobiia	Microtrichales	Other	metagenome	0	0	0	0	0	0	5	0	0	0	0	0	metagenome	Nocardia	0	0	0	0	0	0	0	3	1	0	3	0
Bacteria	Actinobacteria	Acidimicrobiia	Other	Other	Other	0	0	0	0	0	0	2	0	0	0	0	0	Other	Rhodococcus	0	0	0	0	2	0	0	0	0	0	0	0
Bacteria	Actinobacteria	Actinobacteria	Actinomycetales	Actinomycetaceae	Actinomyces	0	0	0	0	0	1	0	0	0	9	0	0	Actinomyces	Modestobacter	0	0	0	0	0	0	0	0	2	0	0	0
Bacteria	Actinobacteria	Actinobacteria	Actinomycetales	Actinomycetaceae	Mobiluncus	0	0	0	4	48	1	0	0	0	16	30	0	Mobiluncus	Candidatus Planktophila	0	0	0	2	14	10	5	0	0	15	15	71
Bacteria	Actinobacteria	Actinobacteria	Actinomycetales	Actinomycetaceae	Varibaculum	0	0	0	0	0	0	0	0	0	0	0	0	Varibaculum	hgcI clade	2	6	0	15	240	34	32	8	22	166	109	174
Bacteria	Actinobacteria	Actinobacteria	Bifidobacteriales	Bifidobacteriaceae	Bifidobacterium	0	0	0	0	0	0	0	0	0	0	0	1	Bifidobacterium	Kineosporia	1	1	1	0	0	0	0	1	0	0	0	0
Bacteria	Actinobacteria	Actinobacteria	Corynebacteriales	Corynebacteriaceae	Corynebacterium	0	0	0	3	68	4	15	0	0	15	0	81	Corynebacterium	Brevibacterium	0	0	0	0	0	0	0	0	0	0	2	0
Bacteria	Actinobacteria	Actinobacteria	Corynebacteriales	Corynebacteriaceae	Corynebacterium	2	3	1	31	321	85	54	18	48	262	354	376	Corynebacterium	Dermabacter	0	0	0	6	75	2	38	1	35	50	0	78
Bacteria	Actinobacteria	Actinobacteria	Corynebacteriales	Corynebacteriaceae	Lawsonella	0	0	0	0	0	0	0	0	0	0	3	0	Lawsonella	Mobilicoccus	0	0	0	0	0	2	0	0	0	0	0	0
Bacteria	Actinobacteria	Actinobacteria	Corynebacteriales	Dietziaceae	Dietzia	0	0	0	0	0	0	0	0	0	0	0	0	Dietzia	Janibacter	0	0	0	0	0	0	0	0	0	0	0	0
Bacteria	Actinobacteria	Actinobacteria	Corynebacteriales	Mycobacteriaceae	Mycobacterium	0	0	0	0	3	0	0	1	0	0	13	0	Mycobacterium	Aurantimicrobium	4	2	3	0	0	0	0	10	4	0	11	0
Bacteria	Actinobacteria	Actinobacteria	Corynebacteriales	Nocardiaceae	Nocardia	0	0	0	0	0	0	0	3	1	0	3	0	Nocardia	Candidatus Aquiluna	0	0	0	11	19	0	0	0	17	1	0	0
Bacteria	Actinobacteria	Actinobacteria	Corynebacteriales	Nocardiaceae	Rhodococcus	0	0	0	0	2	0	0	0	0	0	0	0	Rhodococcus	Candidatus Planktoluna	0	0	0	0	0	0	0	0	0	0	0	0
Bacteria	Actinobacteria	Actinobacteria	Frankiales	Geodermatophilaceae	Modestobacter	0	0	0	0	0	0	0	0	2	0	0	0	Modestobacter	Leucobacter	0	0	0	0	40	0	0	0	0	0	0	0
Bacteria	Actinobacteria	Actinobacteria	Frankiales	Sporichthyaceae	Other	0	0	0	9	70	24	20	5	1	74	55	3	Other	Microbacterium	0	0	0	0	1	0	0	0	0	0	0	0
Bacteria	Actinobacteria	Actinobacteria	Frankiales	Sporichthyaceae	Candidatus Planktophila	0	0	0	2	14	10	5	0	0	15	15	71	Candidatus Planktophila	Pseudoclavibacter	0	0	0	0	0	0	0	0	0	0	0	0
Bacteria	Actinobacteria	Actinobacteria	Frankiales	Sporichthyaceae	Other	0	0	0	0	6	0	0	0	10	0	0	0	Other	Kocuria	0	0	0	0	0	0	0	0	0	0	0	0
Bacteria	Actinobacteria	Actinobacteria	Frankiales	Sporichthyaceae	hgcI clade	2	6	0	15	240	34	32	8	22	166	109	174	hgcI clade	Micrococcus	0	0	0	0	36	0	0	0	0	0	0	0
Bacteria	Actinobacteria	Actinobacteria	Kineosporiales	Kineosporiaceae	Kineosporia	1	1	1	0	0	0	0	1	0	0	0	0	Kineosporia	Aeromicrobium	0	0	0	0	0	0	0	0	0	0	0	4
Bacteria	Actinobacteria	Actinobacteria	Micrococcales	Brevibacteriaceae	Brevibacterium	0	0	0	0	0	0	0	0	0	0	2	0	Brevibacterium	Nocardioides	0	0	0	0	0	0	0	0	0	0	0	4
Bacteria	Actinobacteria	Actinobacteria	Micrococcales	Dermabacteraceae	Dermabacter	0	0	0	6	75	2	38	1	35	50	0	78	Dermabacter	Cutibacterium	0	0	0	6	0	2	0	0	0	2	0	1
Bacteria	Actinobacteria	Actinobacteria	Micrococcales	Dermatophilaceae	Mobilicoccus	0	0	0	0	0	2	0	0	0	0	0	0	Mobilicoccus	Propionimicrobium	3	1	0	9	146	13	21	0	10	52	62	81
Bacteria	Actinobacteria	Actinobacteria	Micrococcales	Intrasporangiaceae	Other	0	0	0	0	0	0	0	0	0	0	0	1	Other	Pseudonocardia	0	0	0	0	0	0	0	0	0	1	0	0
Bacteria	Actinobacteria	Actinobacteria	Micrococcales	Intrasporangiaceae	Janibacter	0	0	0	0	0	0	0	0	0	0	0	0	Janibacter	Bacteroides	0	0	0	1	123	9	5	0	23	72	2	0
Bacteria	Actinobacteria	Actinobacteria	Micrococcales	Microbacteriaceae	Other	0	0	0	0	5	0	0	0	1	1	21	0	Other	Porphyromonas	1	1	0	15	313	35	28	22	21	85	129	336
Bacteria	Actinobacteria	Actinobacteria	Micrococcales	Microbacteriaceae	Aurantimicrobium	4	2	3	0	0	0	0	10	4	0	11	0	Aurantimicrobium	Prevotella	0	0	0	8	256	9	22	0	13	52	83	76
Bacteria	Actinobacteria	Actinobacteria	Micrococcales	Microbacteriaceae	Candidatus Aquiluna	0	0	0	11	19	0	0	0	17	1	0	0	Candidatus Aquiluna	Alistipes	0	0	0	0	0	3	0	0	0	0	55	0
Bacteria	Actinobacteria	Actinobacteria	Micrococcales	Microbacteriaceae	Candidatus Planktoluna	0	0	0	0	0	0	0	0	0	0	0	0	Candidatus Planktoluna	Parabacteroides	0	0	0	1	0	0	0	1	0	0	0	0
Bacteria	Actinobacteria	Actinobacteria	Micrococcales	Microbacteriaceae	Leucobacter	0	0	0	0	40	0	0	0	0	0	0	0	Leucobacter	Dinghuibacter	1	0	1	6	156	3	25	3	0	0	116	85
Bacteria	Actinobacteria	Actinobacteria	Micrococcales	Microbacteriaceae	Microbacterium	0	0	0	0	1	0	0	0	0	0	0	0	Microbacterium	Ferruginibacter	0	0	0	0	0	0	2	0	0	3	9	0
Bacteria	Actinobacteria	Actinobacteria	Micrococcales	Microbacteriaceae	Pseudoclavibacter	0	0	0	0	0	0	0	0	0	0	0	0	Pseudoclavibacter	Flavihumibacter	0	0	0	0	0	0	0	2	0	0	0	0
Bacteria	Actinobacteria	Actinobacteria	Micrococcales	Microbacteriaceae	Other	0	0	0	1	57	1	5	0	0	41	4	0	Other	Sediminibacterium	0	0	0	0	41	15	3	0	17	37	9	0
Bacteria	Actinobacteria	Actinobacteria	Micrococcales	Micrococcaceae	Other	0	0	0	0	0	0	0	1	1	0	0	0	Other	Terrimonas	0	0	0	0	1	0	5	0	0	0	7	1
Bacteria	Actinobacteria	Actinobacteria	Micrococcales	Micrococcaceae	Kocuria	0	0	0	0	0	0	0	0	0	0	0	0	Kocuria	Candidatus Aquirestis	0	0	0	3	50	1	12	0	53	69	57	0
Bacteria	Actinobacteria	Actinobacteria	Micrococcales	Micrococcaceae	Micrococcus	0	0	0	0	36	0	0	0	0	0	0	0	Micrococcus	Algoriphagus	0	0	0	17	273	29	22	16	46	0	364	36
Bacteria	Actinobacteria	Actinobacteria	PeM15	Other	Other	0	1	0	0	0	0	0	0	0	0	0	0	Other	Cytophaga	0	0	1	0	0	0	0	0	0	0	0	0
Bacteria	Actinobacteria	Actinobacteria	PeM15	Other	Other	6	0	0	9	12	11	20	4	0	38	0	52	Other	OLB12	0	0	0	0	4	0	0	0	0	3	0	0
Bacteria	Actinobacteria	Actinobacteria	PeM15	Other	Other	3	0	0	2	0	0	0	2	2	0	17	0	Other	Arcicella	0	0	0	0	0	0	0	0	0	0	0	3
Bacteria	Actinobacteria	Actinobacteria	Propionibacteriales	Nocardioidaceae	Aeromicrobium	0	0	0	0	0	0	0	0	0	0	0	4	Aeromicrobium	Lacihabitans	0	0	0	0	1	1	6	0	0	0	1	0
Bacteria	Actinobacteria	Actinobacteria	Propionibacteriales	Nocardioidaceae	Nocardioides	0	0	0	0	0	0	0	0	0	0	0	4	Nocardioides	Pseudarcicella	1	0	1	7	159	19	0	18	4	33	419	179
Bacteria	Actinobacteria	Actinobacteria	Propionibacteriales	Propionibacteriaceae	Cutibacterium	0	0	0	6	0	2	0	0	0	2	0	1	Cutibacterium	Fluviicola	0	0	2	0	136	1	0	2	3	38	36	136
Bacteria	Actinobacteria	Actinobacteria	Propionibacteriales	Propionibacteriaceae	Propionimicrobium	3	1	0	9	146	13	21	0	10	52	62	81	Propionimicrobium	Flavobacterium	0	2	10	19	277	17	2	27	11	8	196	161
Bacteria	Actinobacteria	Actinobacteria	Pseudonocardiales	Pseudonocardiaceae	Pseudonocardia	0	0	0	0	0	0	0	0	0	1	0	0	Pseudonocardia	Myroides	0	0	0	0	0	0	1	0	0	0	0	0
Bacteria	Actinobacteria	Actinobacteria	Other	Other	Other	0	0	0	1	2	3	2	0	2	0	0	22	Other	Chryseobacterium	1	1	0	216	223	3	0	3	0	599	0	0
Bacteria	Actinobacteria	Coriobacteriia	OPB41	Other	Other	1	0	0	0	0	0	0	0	0	0	0	0	Other	Elizabethkingia	0	0	0	0	0	0	0	0	0	0	26	0
Bacteria	Actinobacteria	Thermoleophilia	Gaiellales	Other	Other	0	0	0	0	0	0	2	0	0	0	0	0	Other	Pedobacter	0	0	0	0	0	0	0	1	0	1	0	0
Bacteria	Actinobacteria	Thermoleophilia	Gaiellales	Other	Other	0	0	0	0	0	0	0	0	0	0	4	0	Other	Leptolinea	1	0	0	0	0	0	0	0	0	0	0	0
Bacteria	Actinobacteria	Thermoleophilia	Solirubrobacterales	67-14	Other	0	0	0	5	3	0	23	0	0	28	0	0	Other	Other cyanobacterium	0	0	0	0	0	0	0	0	0	23	0	0
Bacteria	Actinobacteria	Thermoleophilia	Solirubrobacterales	Solirubrobacteraceae	Other	0	0	0	0	0	0	0	0	0	1	0	0	Other	Epipyxis sp. PR26KG	0	0	0	0	0	1	0	0	0	0	0	0
Bacteria	Armatimonadetes	Fimbriimonadia	Fimbriimonadales	Fimbriimonadaceae	Other	0	0	0	0	0	0	0	0	0	9	0	0	Other	Gossypium arboreum	0	1	0	0	0	4	0	0	2	174	0	0
Bacteria	Armatimonadetes	Fimbriimonadia	Fimbriimonadales	Fimbriimonadaceae	Other	0	0	0	0	0	0	0	0	0	0	0	0	Other	Nicotiana tabacum (common tobacco)	0	0	0	0	0	0	0	0	0	4	0	0
Bacteria	Bacteroidetes	Bacteroidia	Bacteroidales	Bacteroidaceae	Bacteroides	0	0	0	1	123	9	5	0	23	72	2	0	Bacteroides	Panax ginseng	0	0	0	0	0	0	0	0	0	3	0	0
Bacteria	Bacteroidetes	Bacteroidia	Bacteroidales	Bacteroidetes vadinHA17	Other	1	0	0	0	0	0	0	0	0	0	0	0	Other	Phaseolus acutifolius (tepary bean)	0	0	0	0	0	0	0	0	1	0	0	0
Bacteria	Bacteroidetes	Bacteroidia	Bacteroidales	Porphyromonadaceae	Porphyromonas	1	1	0	15	313	35	28	22	21	85	129	336	Porphyromonas	Solanum melongena (eggplant)	0	0	0	0	0	0	0	0	0	38	0	0
Bacteria	Bacteroidetes	Bacteroidia	Bacteroidales	Prevotellaceae	Prevotella	0	0	0	8	256	9	22	0	13	52	83	76	Prevotella	Solanum torvum	0	0	0	0	0	0	0	0	0	26	0	0
Bacteria	Bacteroidetes	Bacteroidia	Bacteroidales	Rikenellaceae	Alistipes	0	0	0	0	0	3	0	0	0	0	55	0	Alistipes	Other eukaryote	0	0	0	0	0	0	0	0	0	2	0	0
Bacteria	Bacteroidetes	Bacteroidia	Bacteroidales	Tannerellaceae	Parabacteroides	0	0	0	1	0	0	0	1	0	0	0	0	Parabacteroides	Other prokaryote	0	0	0	0	0	0	0	0	0	21	0	0
Bacteria	Bacteroidetes	Bacteroidia	Bacteroidetes VC2.1 Bac22	Other	Other	0	0	0	0	0	0	0	0	0	3	0	0	Other	Chalicogloea CCALA 975	0	0	0	0	0	0	0	0	2	0	0	0
Bacteria	Bacteroidetes	Bacteroidia	Chitinophagales	37-13	Other	0	0	0	0	0	0	2	0	0	0	0	0	Other	Calothrix PCC-6303	0	0	0	0	19	2	0	0	0	0	0	0
Bacteria	Bacteroidetes	Bacteroidia	Chitinophagales	Chitinophagaceae	Other	0	0	0	0	4	0	0	0	0	2	0	0	Other	Pseudanabaena PCC-7429	0	0	0	0	0	0	0	0	0	0	0	0
Bacteria	Bacteroidetes	Bacteroidia	Chitinophagales	Chitinophagaceae	Dinghuibacter	1	0	1	6	156	3	25	3	0	0	116	85	Dinghuibacter	Cyanobium PCC-6307	1	3	0	3	121	1	1	3	0	0	0	0
Bacteria	Bacteroidetes	Bacteroidia	Chitinophagales	Chitinophagaceae	Ferruginibacter	0	0	0	0	0	0	2	0	0	3	9	0	Ferruginibacter	Deinococcus	0	0	0	0	0	0	0	0	0	0	0	0
Bacteria	Bacteroidetes	Bacteroidia	Chitinophagales	Chitinophagaceae	Flavihumibacter	0	0	0	0	0	0	0	2	0	0	0	0	Flavihumibacter	TM6 bacterium GW2011_GWF2_43_87	0	0	0	2	0	0	0	0	0	0	0	0
Bacteria	Bacteroidetes	Bacteroidia	Chitinophagales	Chitinophagaceae	Sediminibacterium	0	0	0	0	41	15	3	0	17	37	9	0	Sediminibacterium	Arcobacter	0	0	0	0	0	0	0	0	0	0	0	12
Bacteria	Bacteroidetes	Bacteroidia	Chitinophagales	Chitinophagaceae	Terrimonas	0	0	0	0	1	0	5	0	0	0	7	1	Terrimonas	Campylobacter	0	2	0	5	66	2	42	0	0	22	49	99
Bacteria	Bacteroidetes	Bacteroidia	Chitinophagales	Chitinophagaceae	Other	0	0	0	0	71	0	5	2	2	3	5	8	Other	Helicobacter	0	2	0	1	79	5	40	0	0	59	16	21
Bacteria	Bacteroidetes	Bacteroidia	Chitinophagales	Saprospiraceae	Candidatus Aquirestis	0	0	0	3	50	1	12	0	53	69	57	0	Candidatus Aquirestis	Anoxybacillus	0	0	0	0	0	0	0	0	0	0	0	0
Bacteria	Bacteroidetes	Bacteroidia	Chitinophagales	Saprospiraceae	Other	0	0	0	0	4	0	10	0	0	7	22	8	Other	Gemella	0	0	0	0	28	6	0	0	0	0	0	1
Bacteria	Bacteroidetes	Bacteroidia	Chitinophagales	Other	Other	0	0	0	0	0	0	2	0	0	0	0	0	Other	Staphylococcus	0	0	0	0	5	0	1	0	0	13	0	1
Bacteria	Bacteroidetes	Bacteroidia	Chitinophagales	Other	Other	0	0	0	0	0	0	1	3	0	3	0	0	Other	Eremococcus	0	0	0	0	0	1	0	0	0	19	0	24
Bacteria	Bacteroidetes	Bacteroidia	Cytophagales	Cyclobacteriaceae	Algoriphagus	0	0	0	17	273	29	22	16	46	0	364	36	Algoriphagus	Enterococcus	0	0	1	0	0	0	0	0	0	0	0	0
Bacteria	Bacteroidetes	Bacteroidia	Cytophagales	Cytophagaceae	Cytophaga	0	0	1	0	0	0	0	0	0	0	0	0	Cytophaga	Lactobacillus	0	0	0	1	7	0	1	1	0	9	25	7
Bacteria	Bacteroidetes	Bacteroidia	Cytophagales	Microscillaceae	OLB12	0	0	0	0	4	0	0	0	0	3	0	0	OLB12	Lactococcus	0	1	0	0	0	0	0	0	0	0	29	0
Bacteria	Bacteroidetes	Bacteroidia	Cytophagales	Microscillaceae	Other	0	0	1	0	15	0	4	0	0	1	24	14	Other	Lactovum	2	0	0	0	0	12	0	138	80	32	804	1238
Bacteria	Bacteroidetes	Bacteroidia	Cytophagales	Spirosomaceae	Arcicella	0	0	0	0	0	0	0	0	0	0	0	3	Arcicella	Streptococcus	13	21	11	138	3563	274	301	66	167	1374	1918	1977
Bacteria	Bacteroidetes	Bacteroidia	Cytophagales	Spirosomaceae	Lacihabitans	0	0	0	0	1	1	6	0	0	0	1	0	Lacihabitans	Candidatus Arthromitus	14	8	5	4	0	0	317	0	0	0	1855	10
Bacteria	Bacteroidetes	Bacteroidia	Cytophagales	Spirosomaceae	Pseudarcicella	1	0	1	7	159	19	0	18	4	33	419	179	Pseudarcicella	Clostridium sensu stricto 1	0	0	0	0	0	0	1	0	0	0	0	0
Bacteria	Bacteroidetes	Bacteroidia	Flavobacteriales	Crocinitomicaceae	Fluviicola	0	0	2	0	136	1	0	2	3	38	36	136	Fluviicola	Clostridium sensu stricto 13	0	0	0	0	0	0	2	3	2	0	0	0
Bacteria	Bacteroidetes	Bacteroidia	Flavobacteriales	Flavobacteriaceae	Flavobacterium	0	2	10	19	277	17	2	27	11	8	196	161	Flavobacterium	Clostridium sensu stricto 9	0	0	0	0	0	0	0	0	4	0	0	0
Bacteria	Bacteroidetes	Bacteroidia	Flavobacteriales	Flavobacteriaceae	Myroides	0	0	0	0	0	0	1	0	0	0	0	0	Myroides	Oxobacter	3	2	2	3	0	0	99	0	0	0	530	1
Bacteria	Bacteroidetes	Bacteroidia	Flavobacteriales	NS9 marine group	Other	0	0	0	0	0	0	2	0	0	0	9	4	Other	Anaerococcus	3	3	1	12	371	27	61	12	24	204	236	107
Bacteria	Bacteroidetes	Bacteroidia	Flavobacteriales	Weeksellaceae	Chryseobacterium	1	1	0	216	223	3	0	3	0	599	0	0	Chryseobacterium	Ezakiella	1	2	0	15	370	31	75	14	19	138	117	327
Bacteria	Bacteroidetes	Bacteroidia	Flavobacteriales	Weeksellaceae	Elizabethkingia	0	0	0	0	0	0	0	0	0	0	26	0	Elizabethkingia	Finegoldia	0	0	0	3	0	1	0	0	0	12	0	0
Bacteria	Bacteroidetes	Bacteroidia	Sphingobacteriales	AKYH767	Other	0	0	0	0	0	0	0	0	0	0	0	4	Other	Peptoniphilus	0	2	0	6	233	18	68	5	10	58	117	57
Bacteria	Bacteroidetes	Bacteroidia	Sphingobacteriales	KD3-93	Other	0	0	0	0	0	0	2	0	0	0	0	0	Other	Lachnospiraceae ND3007 group	0	0	0	0	0	0	0	0	0	0	0	8
Bacteria	Bacteroidetes	Bacteroidia	Sphingobacteriales	KD3-93	Other	0	0	0	0	0	0	6	0	0	0	0	0	Other	Lachnospiraceae NK4A136 group	0	0	0	0	0	0	0	0	0	0	0	0
Bacteria	Bacteroidetes	Bacteroidia	Sphingobacteriales	NS11-12 marine group	Other	0	0	0	0	0	0	0	0	0	0	0	0	Other	Lachnospiraceae UCG-001	0	0	0	0	1	0	0	0	0	0	0	0
Bacteria	Bacteroidetes	Bacteroidia	Sphingobacteriales	NS11-12 marine group	Other	0	0	0	0	0	0	0	0	0	0	0	0	Other	[Eubacterium] ruminantium group	4	0	0	0	0	0	0	0	0	0	0	0
Bacteria	Bacteroidetes	Bacteroidia	Sphingobacteriales	Sphingobacteriaceae	Pedobacter	0	0	0	0	0	0	0	1	0	1	0	0	Pedobacter	Paraclostridium	0	0	0	1	13	0	0	0	0	8	0	0
Bacteria	Bacteroidetes	Bacteroidia	Sphingobacteriales	env.OPS 17	Other	0	0	0	0	0	0	5	0	0	0	1	0	Other	Peptostreptococcus	0	0	1	0	27	1	6	0	8	21	0	0
Bacteria	Bacteroidetes	Bacteroidia	Sphingobacteriales	env.OPS 17	Other	0	0	0	0	0	0	0	0	0	0	1	0	Other	Faecalibacterium	0	0	0	0	0	0	0	0	16	0	0	0
Bacteria	Bacteroidetes	Bacteroidia	Sphingobacteriales	env.OPS 17	metagenome	0	0	1	0	0	0	0	0	0	0	0	0	metagenome	Oscillibacter	0	0	0	0	0	0	0	0	0	0	88	0
Bacteria	Bacteroidetes	Bacteroidia	Sphingobacteriales	env.OPS 17	Other	0	0	0	0	0	0	1	0	0	0	16	0	Other	Ruminiclostridium	35	19	16	0	16	0	2164	0	0	0	0	0
Bacteria	Bacteroidetes	Ignavibacteria	OPB56	Other	Other	0	0	0	0	0	0	0	0	0	0	0	2	Other	Ruminococcaceae UCG-005	0	0	0	0	0	0	0	0	0	0	0	0
Bacteria	Bacteroidetes	Ignavibacteria	OPB56	Other	Other	0	0	0	0	0	0	0	0	0	9	17	5	Other	Ruminococcus	0	0	0	0	0	0	0	0	0	0	0	0
Bacteria	Bacteroidetes	Ignavibacteria	OPB56	Other	Other	0	0	0	0	0	0	0	0	0	0	9	4	Other	Subdoligranulum	0	0	0	0	0	0	0	0	2	0	0	0
Bacteria	Chloroflexi	Anaerolineae	2020-01-01	Other	Other	0	1	0	0	0	0	0	0	0	0	0	0	Other	ZOR0006	7	4	0	0	0	0	0	0	0	0	0	0
Bacteria	Chloroflexi	Anaerolineae	Anaerolineales	Anaerolineaceae	Leptolinea	1	0	0	0	0	0	0	0	0	0	0	0	Leptolinea	[Anaerorhabdus] furcosa group	220	217	0	0	0	1	11	0	2	0	7	0
Bacteria	Chloroflexi	Anaerolineae	Anaerolineales	Anaerolineaceae	Other	0	0	0	0	0	0	1	0	0	0	0	0	Other	Phascolarctobacterium	1	0	0	0	0	0	0	0	0	0	0	0
Bacteria	Chloroflexi	Anaerolineae	RBG-13-54-9	Other	Other	0	0	0	0	0	0	0	0	0	0	12	0	Other	Dialister	0	0	0	0	8	0	0	3	0	8	32	17
Bacteria	Chloroflexi	Chloroflexia	Chloroflexales	Roseiflexaceae	Other	0	0	0	3	41	0	0	0	0	38	0	0	Other	Negativicoccus	0	1	0	4	87	4	36	2	3	34	22	153
Bacteria	Chloroflexi	Chloroflexia	Thermomicrobiales	JG30-KF-CM45	Other	0	0	0	0	0	0	0	0	1	0	0	0	Other	Cetobacterium	6	8	0	0	0	0	0	7	5	0	0	0
Bacteria	Cyanobacteria	Melainabacteria	Caenarcaniphilales	Other	Other	0	0	0	0	0	0	0	0	0	8	0	0	Other	Hypnocyclicus	10465	8663	7964	19	169	12	157	19	0	91	0	119
Bacteria	Cyanobacteria	Melainabacteria	Caenarcaniphilales	Other cyanobacterium	Other cyanobacterium	0	0	0	0	0	0	0	0	0	23	0	0	Other cyanobacterium	Nitrospira	0	0	0	0	8	0	25	0	1	10	13	16
Bacteria	Cyanobacteria	Melainabacteria	Obscuribacterales	Other	Other	0	0	0	0	0	0	2	0	0	0	0	0	Other	SM1A02	0	0	0	1	0	3	0	0	0	0	0	0
Bacteria	Cyanobacteria	Oxyphotobacteria	Chloroplast	Other	Other	7	4	1	15	259	21	46	9	2	219	149	129	Other	Fimbriiglobus	0	1	0	0	0	0	8	1	0	9	10	0
Bacteria	Cyanobacteria	Oxyphotobacteria	Chloroplast	Epipyxis sp. PR26KG	Epipyxis sp. PR26KG	0	0	0	0	0	1	0	0	0	0	0	0	Epipyxis sp. PR26KG	Gemmata	0	0	0	1	4	0	6	0	0	1	15	1
Bacteria	Cyanobacteria	Oxyphotobacteria	Chloroplast	Gossypium arboreum	Gossypium arboreum	0	1	0	0	0	4	0	0	2	174	0	0	Gossypium arboreum	Telmatocola	0	0	0	0	0	0	2	0	0	2	18	0
Bacteria	Cyanobacteria	Oxyphotobacteria	Chloroplast	Nicotiana tabacum (common tobacco)	Nicotiana tabacum (common tobacco)	0	0	0	0	0	0	0	0	0	4	0	0	Nicotiana tabacum (common tobacco)	Blastopirellula	0	0	0	0	0	0	0	2	0	0	0	0
Bacteria	Cyanobacteria	Oxyphotobacteria	Chloroplast	Panax ginseng	Panax ginseng	0	0	0	0	0	0	0	0	0	3	0	0	Panax ginseng	Pir3 lineage	1	0	0	0	0	0	0	0	0	0	0	0
Bacteria	Cyanobacteria	Oxyphotobacteria	Chloroplast	Phaseolus acutifolius (tepary bean)	Phaseolus acutifolius (tepary bean)	0	0	0	0	0	0	0	0	1	0	0	0	Phaseolus acutifolius (tepary bean)	Pir4 lineage	0	0	0	0	0	0	0	1	0	0	14	0
Bacteria	Cyanobacteria	Oxyphotobacteria	Chloroplast	Solanum melongena (eggplant)	Solanum melongena (eggplant)	0	0	0	0	0	0	0	0	0	38	0	0	Solanum melongena (eggplant)	Pirellula	0	1	0	0	0	0	14	0	1	10	16	31
Bacteria	Cyanobacteria	Oxyphotobacteria	Chloroplast	Solanum torvum	Solanum torvum	0	0	0	0	0	0	0	0	0	26	0	0	Solanum torvum	SH-PL14	3	0	1	0	0	0	4	3	1	7	0	0
Bacteria	Cyanobacteria	Oxyphotobacteria	Chloroplast	Other	Other	0	0	0	0	0	2	0	0	0	30	0	0	Other	Planctopirus	0	0	0	12	0	0	0	0	0	0	0	35
Bacteria	Cyanobacteria	Oxyphotobacteria	Chloroplast	Other	Other	0	0	0	0	0	0	0	0	0	3	0	0	Other	Schlesneria	0	0	0	0	0	0	0	0	0	0	4	6
Bacteria	Cyanobacteria	Oxyphotobacteria	Chloroplast	Other eukaryote	Other eukaryote	0	0	0	0	0	0	0	0	0	2	0	0	Other eukaryote	Craurococcus	0	0	0	0	0	0	0	0	0	0	12	0
Bacteria	Cyanobacteria	Oxyphotobacteria	Chloroplast	Other prokaryote	Other prokaryote	0	0	0	0	0	0	0	0	0	21	0	0	Other prokaryote	Roseococcus	0	0	0	0	0	1	0	0	4	0	0	0
Bacteria	Cyanobacteria	Oxyphotobacteria	Nostocales	Microcystaceae	Chalicogloea CCALA 975	0	0	0	0	0	0	0	0	2	0	0	0	Chalicogloea CCALA 975	Roseomonas	0	0	0	0	11	0	0	0	0	0	0	0
Bacteria	Cyanobacteria	Oxyphotobacteria	Nostocales	Nostocaceae	Calothrix PCC-6303	0	0	0	0	19	2	0	0	0	0	0	0	Calothrix PCC-6303	Inquilinus	0	0	0	0	0	0	0	0	0	0	1	0
Bacteria	Cyanobacteria	Oxyphotobacteria	Nostocales	Other	Other	4	4	1	0	0	0	0	0	0	0	0	0	Other	Brevundimonas	0	0	0	0	0	0	0	0	0	4	0	0
Bacteria	Cyanobacteria	Oxyphotobacteria	Pseudanabaenales	Pseudanabaenaceae	Pseudanabaena PCC-7429	0	0	0	0	0	0	0	0	0	0	0	0	Pseudanabaena PCC-7429	Phenylobacterium	0	1	0	0	0	0	0	0	0	2	0	0
Bacteria	Cyanobacteria	Oxyphotobacteria	SepB-3	Other	Other	0	0	0	0	0	0	0	1	0	0	0	0	Other	Hirschia	0	0	1	0	0	0	0	0	2	0	20	0
Bacteria	Cyanobacteria	Oxyphotobacteria	Synechococcales	Cyanobiaceae	Cyanobium PCC-6307	1	3	0	3	121	1	1	3	0	0	0	0	Cyanobium PCC-6307	SWB02	0	0	0	0	0	0	0	0	0	0	0	3
Bacteria	Deinococcus-Thermus	Deinococci	Deinococcales	Deinococcaceae	Deinococcus	0	0	0	0	0	0	0	0	0	0	0	0	Deinococcus	UKL13-1	0	0	0	0	0	0	16	1	0	0	0	0
Bacteria	Deinococcus-Thermus	Deinococci	Deinococcales	Deinococcaceae	Other	0	0	0	0	0	0	0	1	1	0	0	0	Other	Amphiplicatus	0	0	0	0	0	0	2	0	0	0	0	0
Bacteria	Dependentiae	Babeliae	Babeliales	Babeliaceae	TM6 bacterium GW2011_GWF2_43_87	0	0	0	2	0	0	0	0	0	0	0	0	TM6 bacterium GW2011_GWF2_43_87	Dongia	0	0	0	0	0	0	4	0	0	1	0	0
Bacteria	Dependentiae	Babeliae	Babeliales	Vermiphilaceae	Other	0	0	0	0	0	0	0	0	0	0	3	0	Other	Reyranella	0	0	0	1	0	0	24	2	1	0	5	6
Bacteria	Epsilonbacteraeota	Campylobacteria	Campylobacterales	Arcobacteraceae	Arcobacter	0	0	0	0	0	0	0	0	0	0	0	12	Arcobacter	Bosea	0	0	1	3	15	0	3	0	0	0	3	0
Bacteria	Epsilonbacteraeota	Campylobacteria	Campylobacterales	Campylobacteraceae	Campylobacter	0	2	0	5	66	2	42	0	0	22	49	99	Campylobacter	FukuN57	0	0	0	0	3	9	0	0	0	0	0	0
Bacteria	Epsilonbacteraeota	Campylobacteria	Campylobacterales	Helicobacteraceae	Helicobacter	0	2	0	1	79	5	40	0	0	59	16	21	Helicobacter	Methylobacterium	0	0	0	0	0	0	0	1	0	18	0	0
Bacteria	Firmicutes	Bacilli	Bacillales	Bacillaceae	Anoxybacillus	0	0	0	0	0	0	0	0	0	0	0	0	Anoxybacillus	Microvirga	0	0	0	0	0	0	0	0	0	0	2	0
Bacteria	Firmicutes	Bacilli	Bacillales	Family XI	Gemella	0	0	0	0	28	6	0	0	0	0	0	1	Gemella	alphaI cluster	0	0	0	0	0	0	0	1	0	0	0	48
Bacteria	Firmicutes	Bacilli	Bacillales	Staphylococcaceae	Staphylococcus	0	0	0	0	5	0	1	0	0	13	0	1	Staphylococcus	Devosia	1	0	0	0	44	1	2	0	0	12	5	4
Bacteria	Firmicutes	Bacilli	Lactobacillales	Aerococcaceae	Eremococcus	0	0	0	0	0	1	0	0	0	19	0	24	Eremococcus	Hyphomicrobium	3	3	0	0	4	0	3	0	4	1	10	10
Bacteria	Firmicutes	Bacilli	Lactobacillales	Enterococcaceae	Enterococcus	0	0	1	0	0	0	0	0	0	0	0	0	Enterococcus	Pedomicrobium	0	0	0	0	10	2	0	1	0	1	0	3
Bacteria	Firmicutes	Bacilli	Lactobacillales	Lactobacillaceae	Lactobacillus	0	0	0	1	7	0	1	1	0	9	25	7	Lactobacillus	Aminobacter	0	0	0	9	43	0	0	0	0	14	0	31
Bacteria	Firmicutes	Bacilli	Lactobacillales	Streptococcaceae	Lactococcus	0	1	0	0	0	0	0	0	0	0	29	0	Lactococcus	Aquamicrobium	0	0	0	1	0	0	0	0	0	0	0	0
Bacteria	Firmicutes	Bacilli	Lactobacillales	Streptococcaceae	Lactovum	2	0	0	0	0	12	0	138	80	32	804	1238	Lactovum	Ochrobactrum	9	4	7	0	0	0	1	12	7	0	0	0
Bacteria	Firmicutes	Bacilli	Lactobacillales	Streptococcaceae	Streptococcus	13	21	11	138	3563	274	301	66	167	1374	1918	1977	Streptococcus	Phyllobacterium	0	0	0	0	0	0	0	0	0	1	0	0
Bacteria	Firmicutes	Clostridia	Clostridiales	Christensenellaceae	Other	0	0	0	0	0	0	0	0	1	0	0	0	Other	Shinella	0	0	0	1	17	0	0	0	0	0	0	0
Bacteria	Firmicutes	Clostridia	Clostridiales	Clostridiaceae 1	Candidatus Arthromitus	14	8	5	4	0	0	317	0	0	0	1855	10	Candidatus Arthromitus	Nordella	0	1	0	0	12	0	0	0	0	0	6	0
Bacteria	Firmicutes	Clostridia	Clostridiales	Clostridiaceae 1	Clostridium sensu stricto 1	0	0	0	0	0	0	1	0	0	0	0	0	Clostridium sensu stricto 1	Phreatobacter	2	3	0	0	0	0	0	0	0	1	0	0
Bacteria	Firmicutes	Clostridia	Clostridiales	Clostridiaceae 1	Clostridium sensu stricto 13	0	0	0	0	0	0	2	3	2	0	0	0	Clostridium sensu stricto 13	Bradyrhizobium	0	0	0	0	0	0	2	0	0	0	2	0
Bacteria	Firmicutes	Clostridia	Clostridiales	Clostridiaceae 1	Clostridium sensu stricto 9	0	0	0	0	0	0	0	0	4	0	0	0	Clostridium sensu stricto 9	Defluviimonas	2	2	1	0	0	0	8	0	0	4	0	1
Bacteria	Firmicutes	Clostridia	Clostridiales	Clostridiaceae 1	Oxobacter	3	2	2	3	0	0	99	0	0	0	530	1	Oxobacter	Falsirhodobacter	0	0	0	0	1	0	0	0	0	1	0	0
Bacteria	Firmicutes	Clostridia	Clostridiales	Family XI	Anaerococcus	3	3	1	12	371	27	61	12	24	204	236	107	Anaerococcus	Paracoccus	0	0	0	0	0	0	0	0	2	0	0	0
Bacteria	Firmicutes	Clostridia	Clostridiales	Family XI	Ezakiella	1	2	0	15	370	31	75	14	19	138	117	327	Ezakiella	Pseudorhodobacter	0	0	0	0	0	0	0	1	0	0	23	0
Bacteria	Firmicutes	Clostridia	Clostridiales	Family XI	Finegoldia	0	0	0	3	0	1	0	0	0	12	0	0	Finegoldia	Rhodobacter	4	2	1	6	113	13	82	19	21	88	109	117
Bacteria	Firmicutes	Clostridia	Clostridiales	Family XI	Peptoniphilus	0	2	0	6	233	18	68	5	10	58	117	57	Peptoniphilus	Rubellimicrobium	0	0	0	0	26	0	0	2	0	0	0	0
Bacteria	Firmicutes	Clostridia	Clostridiales	Lachnospiraceae	Lachnospiraceae ND3007 group	0	0	0	0	0	0	0	0	0	0	0	8	Lachnospiraceae ND3007 group	Tabrizicola	0	0	0	2	4	6	0	0	4	10	38	68
Bacteria	Firmicutes	Clostridia	Clostridiales	Lachnospiraceae	Lachnospiraceae NK4A136 group	0	0	0	0	0	0	0	0	0	0	0	0	Lachnospiraceae NK4A136 group	Thioclava	0	0	0	0	0	0	0	0	2	0	0	0
Bacteria	Firmicutes	Clostridia	Clostridiales	Lachnospiraceae	Lachnospiraceae UCG-001	0	0	0	0	1	0	0	0	0	0	0	0	Lachnospiraceae UCG-001	Arachis hypogaea (peanut)	0	0	0	0	0	0	0	0	0	1	0	0
Bacteria	Firmicutes	Clostridia	Clostridiales	Lachnospiraceae	Other	0	0	0	0	0	0	151	0	0	0	0	0	Other	Triticum aestivum (bread wheat)	0	0	0	0	0	0	0	0	1	0	0	1
Bacteria	Firmicutes	Clostridia	Clostridiales	Lachnospiraceae	[Eubacterium] ruminantium group	4	0	0	0	0	0	0	0	0	0	0	0	[Eubacterium] ruminantium group	Candidatus Megaira	1	0	0	0	0	0	3	0	0	6	5	0
Bacteria	Firmicutes	Clostridia	Clostridiales	Lachnospiraceae	Other	41	47	2	0	1	1	748	833	563	525	13	5	Other	Rickettsia	0	0	0	0	0	0	0	0	0	0	1	0
Bacteria	Firmicutes	Clostridia	Clostridiales	Peptostreptococcaceae	Paraclostridium	0	0	0	1	13	0	0	0	0	8	0	0	Paraclostridium	Altererythrobacter	0	0	0	0	0	0	0	1	0	0	0	0
Bacteria	Firmicutes	Clostridia	Clostridiales	Peptostreptococcaceae	Peptostreptococcus	0	0	1	0	27	1	6	0	8	21	0	0	Peptostreptococcus	Novosphingobium	0	0	0	0	0	0	6	4	2	3	9	0
Bacteria	Firmicutes	Clostridia	Clostridiales	Peptostreptococcaceae	Other	0	0	0	2	1	0	0	0	0	0	0	0	Other	Polymorphobacter	0	0	0	0	0	0	0	0	0	0	3	0
Bacteria	Firmicutes	Clostridia	Clostridiales	Ruminococcaceae	Other	0	0	0	0	0	0	0	0	0	0	0	0	Other	Porphyrobacter	0	1	0	0	0	0	0	0	0	0	57	0
Bacteria	Firmicutes	Clostridia	Clostridiales	Ruminococcaceae	Faecalibacterium	0	0	0	0	0	0	0	0	16	0	0	0	Faecalibacterium	Rhizorhapis	0	2	0	0	0	0	2	0	0	1	0	0
Bacteria	Firmicutes	Clostridia	Clostridiales	Ruminococcaceae	Oscillibacter	0	0	0	0	0	0	0	0	0	0	88	0	Oscillibacter	SD04E11	0	0	0	0	0	0	1	0	0	10	0	0
Bacteria	Firmicutes	Clostridia	Clostridiales	Ruminococcaceae	Ruminiclostridium	35	19	16	0	16	0	2164	0	0	0	0	0	Ruminiclostridium	Sphingobium	0	0	0	0	0	0	0	0	1	0	0	0
Bacteria	Firmicutes	Clostridia	Clostridiales	Ruminococcaceae	Ruminococcaceae UCG-005	0	0	0	0	0	0	0	0	0	0	0	0	Ruminococcaceae UCG-005	Sphingomonas	0	0	0	0	13	2	0	5	6	0	22	0
Bacteria	Firmicutes	Clostridia	Clostridiales	Ruminococcaceae	Ruminococcus	0	0	0	0	0	0	0	0	0	0	0	0	Ruminococcus	Sphingopyxis	0	0	0	0	0	0	1	0	0	3	0	0
Bacteria	Firmicutes	Clostridia	Clostridiales	Ruminococcaceae	Subdoligranulum	0	0	0	0	0	0	0	0	2	0	0	0	Subdoligranulum	Sphingorhabdus	0	0	0	0	0	25	29	9	13	0	96	0
Bacteria	Firmicutes	Clostridia	Clostridiales	Ruminococcaceae	Other	0	0	0	3	70	4	0	0	0	0	0	0	Other	Candidatus Alysiosphaera	0	0	0	1	0	0	0	0	0	0	0	0
Bacteria	Firmicutes	Erysipelotrichia	Erysipelotrichales	Erysipelotrichaceae	ZOR0006	7	4	0	0	0	0	0	0	0	0	0	0	ZOR0006	Bdellovibrio	0	1	0	0	0	0	0	1	0	0	9	2
Bacteria	Firmicutes	Erysipelotrichia	Erysipelotrichales	Erysipelotrichaceae	[Anaerorhabdus] furcosa group	220	217	0	0	0	1	11	0	2	0	7	0	[Anaerorhabdus] furcosa group	OM27 clade	0	0	0	0	0	0	0	0	0	0	1	0
Bacteria	Firmicutes	Negativicutes	Selenomonadales	Acidaminococcaceae	Phascolarctobacterium	1	0	0	0	0	0	0	0	0	0	0	0	Phascolarctobacterium	Desulfobulbus	1	0	0	0	0	0	0	0	0	0	0	0
Bacteria	Firmicutes	Negativicutes	Selenomonadales	Veillonellaceae	Dialister	0	0	0	0	8	0	0	3	0	8	32	17	Dialister	Haliangium	0	1	1	0	0	0	5	1	0	1	22	13
Bacteria	Firmicutes	Negativicutes	Selenomonadales	Veillonellaceae	Negativicoccus	0	1	0	4	87	4	36	2	3	34	22	153	Negativicoccus	Phaselicystis	0	0	0	0	0	0	2	0	0	0	0	0
Bacteria	Fusobacteria	Fusobacteriia	Fusobacteriales	Fusobacteriaceae	Cetobacterium	4	8	0	0	0	0	0	7	5	0	0	0	Cetobacterium	Pajaroellobacter	0	0	0	0	0	0	1	0	0	0	5	0
Bacteria	Fusobacteria	Fusobacteriia	Fusobacteriales	Leptotrichiaceae	Hypnocyclicus	10465	8663	7964	19	169	12	157	19	0	91	0	119	Hypnocyclicus	Syntrophobacter	1	0	0	0	0	0	0	0	0	0	0	0
Bacteria	Fusobacteria	Fusobacteriia	Mycoplasmatales	Mycoplasmataceae	Cetobacterium	2	0	0	0	0	0	0	0	0	0	0	0	Cetobacterium	Aeromonas	258	192	139	5809	7481	7998	78	55	32	190	446	335
Bacteria	Nitrospirae	Nitrospira	Nitrospirales	Nitrospiraceae	Nitrospira	0	0	0	0	8	0	25	0	1	10	13	16	Nitrospira	Rheinheimera	0	0	0	0	0	2	0	0	0	0	4	0
Bacteria	Patescibacteria	Parcubacteria	Candidatus Nomurabacteria	Other	Other	0	0	0	0	0	0	0	0	0	0	26	0	Other	Marinobacter	0	0	0	0	0	0	0	0	0	0	0	0
Bacteria	Patescibacteria	Parcubacteria	Candidatus Nomurabacteria	Other	Other	0	0	0	0	0	0	0	0	0	0	1	0	Other	Shewanella	2	1	0	2174	1163	1	32	1	0	50	152	20
Bacteria	Patescibacteria	Saccharimonadia	Saccharimonadales	Saccharimonadaceae	Other	0	0	0	0	0	5	0	0	0	25	0	0	Other	AAP99	3	0	0	0	0	0	0	0	0	11	13	2
Bacteria	Patescibacteria	Saccharimonadia	Saccharimonadales	Other	Other	0	0	0	0	0	0	0	0	0	0	0	0	Other	Acidovorax	1	0	0	0	31	8	25	1	5	16	48	22
Bacteria	Patescibacteria	Saccharimonadia	Saccharimonadales	Other	Other	0	2	0	0	0	0	0	0	0	1	0	0	Other	Alicycliphilus	0	0	0	0	0	0	0	0	1	0	0	0
Bacteria	Planctomycetes	OM190	Other	Other	Other	1	0	0	0	0	0	0	0	1	6	0	0	Other	Aquabacterium	5	3	8	0	4	2	38	4	9	77	56	55
Bacteria	Planctomycetes	Phycisphaerae	Phycisphaerales	Phycisphaeraceae	SM1A02	0	0	0	1	0	3	0	0	0	0	0	0	SM1A02	Caenimonas	0	0	0	0	0	0	0	0	0	0	0	0
Bacteria	Planctomycetes	Planctomycetacia	Gemmatales	Gemmataceae	Fimbriiglobus	0	1	0	0	0	0	8	1	0	9	10	0	Fimbriiglobus	Candidatus Symbiobacter	0	0	0	0	0	1	0	0	0	0	0	0
Bacteria	Planctomycetes	Planctomycetacia	Gemmatales	Gemmataceae	Gemmata	0	0	0	1	4	0	6	0	0	1	15	1	Gemmata	Comamonas	0	0	0	8	94	9	15	8	3	29	70	48
Bacteria	Planctomycetes	Planctomycetacia	Gemmatales	Gemmataceae	Telmatocola	0	0	0	0	0	0	2	0	0	2	18	0	Telmatocola	Cupriavidus	0	0	0	0	0	0	1	0	0	0	0	0
Bacteria	Planctomycetes	Planctomycetacia	Gemmatales	Gemmataceae	Other	0	0	0	1	0	0	0	1	0	0	14	0	Other	Delftia	0	0	0	0	0	1	1	0	0	4	0	4
Bacteria	Planctomycetes	Planctomycetacia	Isosphaerales	Isosphaeraceae	Other	0	0	0	1	0	0	6	0	0	0	0	0	Other	GKS98 freshwater group	0	0	0	0	0	0	0	0	0	0	0	0
Bacteria	Planctomycetes	Planctomycetacia	Pirellulales	Pirellulaceae	Blastopirellula	0	0	0	0	0	0	0	2	0	0	0	0	Blastopirellula	Hydrogenophaga	2	0	0	0	59	0	0	1	1	0	0	0
Bacteria	Planctomycetes	Planctomycetacia	Pirellulales	Pirellulaceae	Pir3 lineage	1	0	0	0	0	0	0	0	0	0	0	0	Pir3 lineage	Ideonella	0	0	0	0	1	0	0	0	0	1	0	0
Bacteria	Planctomycetes	Planctomycetacia	Pirellulales	Pirellulaceae	Pir4 lineage	0	0	0	0	0	0	0	1	0	0	14	0	Pir4 lineage	Kerstersia	0	0	0	0	0	0	0	0	0	0	0	0
Bacteria	Planctomycetes	Planctomycetacia	Pirellulales	Pirellulaceae	Pirellula	0	1	0	0	0	0	14	0	1	10	16	31	Pirellula	Lautropia	0	0	0	0	1	0	0	0	0	0	0	0
Bacteria	Planctomycetes	Planctomycetacia	Pirellulales	Pirellulaceae	Other	0	0	0	0	5	0	0	0	0	0	0	2	Other	Limnobacter	0	0	0	0	0	3	0	1	11	44	0	88
Bacteria	Planctomycetes	Planctomycetacia	Planctomycetales	Rubinisphaeraceae	SH-PL14	3	0	1	0	0	0	4	3	1	7	0	0	SH-PL14	Limnohabitans	7	4	1	27	357	37	36	21	16	85	188	108
Bacteria	Planctomycetes	Planctomycetacia	Planctomycetales	Rubinisphaeraceae	Other	0	0	0	0	0	0	9	0	0	3	0	8	Other	MWH-UniP1 aquatic group	0	0	0	0	0	5	0	0	0	49	0	0
Bacteria	Planctomycetes	Planctomycetacia	Planctomycetales	Schlesneriaceae	Planctopirus	0	0	0	12	0	0	0	0	0	0	0	35	Planctopirus	Noviherbaspirillum	0	0	0	0	0	2	0	0	3	0	4	0
Bacteria	Planctomycetes	Planctomycetacia	Planctomycetales	Schlesneriaceae	Schlesneria	0	0	0	0	0	0	0	0	0	0	4	6	Schlesneria	Ottowia	0	0	0	0	0	1	0	0	0	1	3	0
Bacteria	Planctomycetes	Planctomycetacia	Planctomycetales	Other	Other	0	0	0	0	0	0	0	0	0	0	0	12	Other	Paucibacter	1	0	2	0	1	2	0	3	1	0	1	1
Bacteria	Planctomycetes	Planctomycetacia	Planctomycetales	Other	Other	0	0	0	0	2	0	1	0	0	0	0	3	Other	Pelomonas	0	0	0	0	0	0	2	0	0	0	8	0
Bacteria	Planctomycetes	Planctomycetacia	Other	Other	Other	0	0	0	0	0	0	2	0	0	0	0	0	Other	Piscinibacter	0	0	0	0	0	0	2	0	1	0	0	0
Bacteria	Planctomycetes	vadinHA49	Other	Other	Other	0	0	0	0	0	0	0	1	0	0	0	0	Other	Polaromonas	0	0	0	1	0	0	0	0	0	0	0	0
Bacteria	Proteobacteria	Alphaproteobacteria	Acetobacterales	Acetobacteraceae	Craurococcus	0	0	0	0	0	0	0	0	0	0	12	0	Craurococcus	Polynucleobacter	8	6	0	26	198	65	39	32	58	175	139	336
Bacteria	Proteobacteria	Alphaproteobacteria	Acetobacterales	Acetobacteraceae	Roseococcus	0	0	0	0	0	1	0	0	4	0	0	0	Roseococcus	Ralstonia	0	0	0	2	28	0	11	0	0	0	0	0
Bacteria	Proteobacteria	Alphaproteobacteria	Acetobacterales	Acetobacteraceae	Roseomonas	0	0	0	0	11	0	0	0	0	0	0	0	Roseomonas	Ramlibacter	0	0	0	0	1	0	0	0	0	0	3	0
Bacteria	Proteobacteria	Alphaproteobacteria	Acetobacterales	Acetobacteraceae	Other	0	0	0	0	0	0	2	0	1	0	0	0	Other	Rhizobacter	1	0	0	0	0	0	11	0	0	9	7	2
Bacteria	Proteobacteria	Alphaproteobacteria	Azospirillales	Inquilinaceae	Inquilinus	0	0	0	0	0	0	0	0	0	0	1	0	Inquilinus	Rhodoferax	0	0	0	0	0	0	0	0	0	0	0	0
Bacteria	Proteobacteria	Alphaproteobacteria	Caulobacterales	Caulobacteraceae	Brevundimonas	0	0	0	0	0	0	0	0	0	4	0	0	Brevundimonas	Roseateles	0	0	0	0	0	0	0	0	0	0	0	3
Bacteria	Proteobacteria	Alphaproteobacteria	Caulobacterales	Caulobacteraceae	Phenylobacterium	0	1	0	0	0	0	0	0	0	2	0	0	Phenylobacterium	Tepidimonas	1	0	0	0	0	0	0	0	6	0	0	0
Bacteria	Proteobacteria	Alphaproteobacteria	Caulobacterales	Caulobacteraceae	Other	0	0	0	0	0	0	0	0	0	0	0	0	Other	Undibacterium	0	0	0	0	0	0	0	0	0	0	2	0
Bacteria	Proteobacteria	Alphaproteobacteria	Caulobacterales	Hyphomonadaceae	Hirschia	0	0	1	0	0	0	0	0	2	0	20	0	Hirschia	Chitinivorax	0	0	0	1	0	0	3	0	0	0	0	0
Bacteria	Proteobacteria	Alphaproteobacteria	Caulobacterales	Hyphomonadaceae	SWB02	0	0	0	0	0	0	0	0	0	0	0	3	SWB02	Aquitalea	0	0	0	0	0	0	1	0	0	2	0	0
Bacteria	Proteobacteria	Alphaproteobacteria	Caulobacterales	Hyphomonadaceae	UKL13-1	0	0	0	0	0	0	16	1	0	0	0	0	UKL13-1	Vogesella	0	0	0	0	12	0	0	0	0	0	0	6
Bacteria	Proteobacteria	Alphaproteobacteria	Caulobacterales	Parvularculaceae	Amphiplicatus	0	0	0	0	0	0	2	0	0	0	0	0	Amphiplicatus	Hydrogenophilus	0	0	0	0	0	0	0	0	0	0	1	0
Bacteria	Proteobacteria	Alphaproteobacteria	Dongiales	Dongiaceae	Dongia	0	0	0	0	0	0	4	0	0	1	0	0	Dongia	Leeia	0	0	0	0	0	0	0	0	0	0	0	7
Bacteria	Proteobacteria	Alphaproteobacteria	Micavibrionales	Other	Other	0	0	0	0	0	0	0	0	0	2	0	0	Other	Methylotenera	1	0	0	0	0	0	0	0	0	0	0	0
Bacteria	Proteobacteria	Alphaproteobacteria	Reyranellales	Reyranellaceae	Reyranella	0	0	0	1	0	0	24	2	1	0	5	6	Reyranella	Ellin6067	0	0	0	0	0	0	1	0	0	0	50	2
Bacteria	Proteobacteria	Alphaproteobacteria	Reyranellales	Reyranellaceae	Other	0	0	0	0	3	0	0	0	0	0	2	20	Other	Nitrosomonas	0	0	0	0	1	0	0	0	0	0	0	0
Bacteria	Proteobacteria	Alphaproteobacteria	Rhizobiales	A0839	Other	0	0	0	0	0	0	0	0	0	0	3	0	Other	Azonexus	0	0	0	0	0	0	0	0	0	0	21	0
Bacteria	Proteobacteria	Alphaproteobacteria	Rhizobiales	Other	Other	0	0	0	0	1	0	0	0	0	0	0	0	Other	C39	0	0	0	0	0	1	0	0	0	0	0	0
Bacteria	Proteobacteria	Alphaproteobacteria	Rhizobiales	Beijerinckiaceae	Other	0	0	0	9	0	3	0	2	13	0	0	0	Other	Dechloromonas	0	0	1	0	0	0	0	0	0	0	1	0
Bacteria	Proteobacteria	Alphaproteobacteria	Rhizobiales	Beijerinckiaceae	Bosea	0	0	1	3	15	0	3	0	0	0	3	0	Bosea	Denitratisoma	0	0	0	0	0	0	0	0	0	0	0	0
Bacteria	Proteobacteria	Alphaproteobacteria	Rhizobiales	Beijerinckiaceae	FukuN57	0	0	0	0	3	9	0	0	0	0	0	0	FukuN57	Uliginosibacterium	0	0	6	0	0	0	0	0	0	0	0	0
Bacteria	Proteobacteria	Alphaproteobacteria	Rhizobiales	Beijerinckiaceae	Methylobacterium	0	0	0	0	0	0	0	1	0	18	0	0	Methylobacterium	Zoogloea	0	1	3	0	0	0	0	0	0	0	0	3
Bacteria	Proteobacteria	Alphaproteobacteria	Rhizobiales	Beijerinckiaceae	Microvirga	0	0	0	0	0	0	0	0	0	0	2	0	Microvirga	Cellvibrio	0	0	0	0	2	0	0	0	0	0	26	0
Bacteria	Proteobacteria	Alphaproteobacteria	Rhizobiales	Beijerinckiaceae	alphaI cluster	0	0	0	0	0	0	0	1	0	0	0	48	alphaI cluster	OM60(NOR5) clade	0	0	0	0	1	0	0	1	0	0	0	0
Bacteria	Proteobacteria	Alphaproteobacteria	Rhizobiales	Beijerinckiaceae	Other	0	0	1	0	0	6	0	0	0	0	0	171	Other	Coxiella	0	0	0	0	0	0	0	0	0	0	0	1
Bacteria	Proteobacteria	Alphaproteobacteria	Rhizobiales	Devosiaceae	Other	0	0	0	0	0	0	0	0	0	0	0	0	Other	Aquicella	0	0	0	0	1	0	0	0	0	0	4	0
Bacteria	Proteobacteria	Alphaproteobacteria	Rhizobiales	Devosiaceae	Devosia	1	0	0	0	44	1	2	0	0	12	5	4	Devosia	Buttiauxella	0	0	0	0	0	185	0	0	0	0	0	0
Bacteria	Proteobacteria	Alphaproteobacteria	Rhizobiales	Hyphomicrobiaceae	Hyphomicrobium	3	3	0	0	4	0	3	0	4	1	10	10	Hyphomicrobium	Citrobacter	42	7	13	0	0	3	0	0	1	0	0	0
Bacteria	Proteobacteria	Alphaproteobacteria	Rhizobiales	Hyphomicrobiaceae	Pedomicrobium	0	0	0	0	10	2	0	1	0	1	0	3	Pedomicrobium	Cronobacter	0	0	0	0	0	0	0	0	0	0	1	0
Bacteria	Proteobacteria	Alphaproteobacteria	Rhizobiales	Rhizobiaceae	Other	0	0	0	2	0	0	0	0	0	0	0	0	Other	Enterobacter	563	436	210	6375	21	242	44	2	0	18	11	16
Bacteria	Proteobacteria	Alphaproteobacteria	Rhizobiales	Rhizobiaceae	Aminobacter	0	0	0	9	43	0	0	0	0	14	0	31	Aminobacter	Erwinia	2	0	0	1	0	0	0	0	0	0	0	0
Bacteria	Proteobacteria	Alphaproteobacteria	Rhizobiales	Rhizobiaceae	Aquamicrobium	0	0	0	1	0	0	0	0	0	0	0	0	Aquamicrobium	Escherichia-Shigella	9	5	2	3	11	26	13	0	0	0	4	20
Bacteria	Proteobacteria	Alphaproteobacteria	Rhizobiales	Rhizobiaceae	Ochrobactrum	9	4	7	0	0	0	1	12	7	0	0	0	Ochrobactrum	Hafnia-Obesumbacterium	2704	2173	1197	1	2	187	288	2631	1781	8	265	24
Bacteria	Proteobacteria	Alphaproteobacteria	Rhizobiales	Rhizobiaceae	Phyllobacterium	0	0	0	0	0	0	0	0	0	1	0	0	Phyllobacterium	Klebsiella	10	1	0	5	0	77	0	0	1	0	9	0
Bacteria	Proteobacteria	Alphaproteobacteria	Rhizobiales	Rhizobiaceae	Shinella	0	0	0	1	17	0	0	0	0	0	0	0	Shinella	Kluyvera	1	0	0	0	0	0	0	0	1	0	0	0
Bacteria	Proteobacteria	Alphaproteobacteria	Rhizobiales	Rhizobiaceae	Other	1	0	0	0	0	0	0	0	0	0	0	0	Other	Kosakonia	1	0	0	0	0	0	0	0	0	0	0	0
Bacteria	Proteobacteria	Alphaproteobacteria	Rhizobiales	Rhizobiaceae	Other	0	0	3	0	0	0	13	1	0	5	0	9	Other	Nissabacter	2	2	0	0	0	0	0	0	0	0	0	0
Bacteria	Proteobacteria	Alphaproteobacteria	Rhizobiales	Rhizobiales Incertae Sedis	Nordella	0	1	0	0	12	0	0	0	0	0	6	0	Nordella	Pantoea	16	9	15	22	0	0	0	0	0	0	1	0
Bacteria	Proteobacteria	Alphaproteobacteria	Rhizobiales	Rhizobiales Incertae Sedis	Phreatobacter	2	3	0	0	0	0	0	0	0	1	0	0	Phreatobacter	Pectobacterium	0	0	0	0	0	0	0	0	0	0	0	0
Bacteria	Proteobacteria	Alphaproteobacteria	Rhizobiales	Rhizobiales Incertae Sedis	Other	5	7	0	1	6	0	12	0	1	1	12	5	Other	Plesiomonas	4	1	0	0	1	1	4	0	0	0	7	0
Bacteria	Proteobacteria	Alphaproteobacteria	Rhizobiales	Other	Other	1	0	0	0	0	0	0	1	1	0	6	0	Other	Proteus	1	0	0	0	0	0	0	0	0	0	0	0
Bacteria	Proteobacteria	Alphaproteobacteria	Rhizobiales	Xanthobacteraceae	Other	0	0	0	2	0	0	0	0	0	0	8	0	Other	Raoultella	2	0	2	0	0	1	0	0	1	0	0	0
Bacteria	Proteobacteria	Alphaproteobacteria	Rhizobiales	Xanthobacteraceae	Bradyrhizobium	0	0	0	0	0	0	2	0	0	0	2	0	Bradyrhizobium	Serratia	966	900	509	1	0	30	324	629	574	25	101	1
Bacteria	Proteobacteria	Alphaproteobacteria	Rhodobacterales	Rhodobacteraceae	Other	0	0	2	0	41	1	3	6	5	22	16	0	Other	Tatumella	0	0	0	0	0	1	0	0	0	0	0	0
Bacteria	Proteobacteria	Alphaproteobacteria	Rhodobacterales	Rhodobacteraceae	Defluviimonas	2	2	1	0	0	0	8	0	0	4	0	1	Defluviimonas	Trabulsiella	2	0	0	0	0	0	0	0	0	0	2	0
Bacteria	Proteobacteria	Alphaproteobacteria	Rhodobacterales	Rhodobacteraceae	Falsirhodobacter	0	0	0	0	1	0	0	0	0	1	0	0	Falsirhodobacter	Yersinia	3	0	0	0	0	6	0	0	0	0	0	0
Bacteria	Proteobacteria	Alphaproteobacteria	Rhodobacterales	Rhodobacteraceae	Paracoccus	0	0	0	0	0	0	0	0	2	0	0	0	Paracoccus	[Caedibacter] taeniospiralis group	0	0	0	0	0	0	2	0	0	0	0	0
Bacteria	Proteobacteria	Alphaproteobacteria	Rhodobacterales	Rhodobacteraceae	Pseudorhodobacter	0	0	0	0	0	0	0	1	0	0	23	0	Pseudorhodobacter	Acidibacter	0	0	0	0	0	0	0	0	0	1	0	0
Bacteria	Proteobacteria	Alphaproteobacteria	Rhodobacterales	Rhodobacteraceae	Rhodobacter	4	2	1	6	113	13	82	19	21	88	109	117	Rhodobacter	Candidatus Berkiella	0	0	0	0	0	0	0	1	0	0	1	0
Bacteria	Proteobacteria	Alphaproteobacteria	Rhodobacterales	Rhodobacteraceae	Rubellimicrobium	0	0	0	0	26	0	0	2	0	0	0	0	Rubellimicrobium	Candidatus Ovatusbacter	0	0	0	0	2	0	0	0	0	0	0	0
Bacteria	Proteobacteria	Alphaproteobacteria	Rhodobacterales	Rhodobacteraceae	Tabrizicola	0	0	0	2	4	6	0	0	4	10	38	68	Tabrizicola	Thiofaba	0	0	0	0	3	0	0	0	0	0	0	0
Bacteria	Proteobacteria	Alphaproteobacteria	Rhodobacterales	Rhodobacteraceae	Thioclava	0	0	0	0	0	0	0	0	2	0	0	0	Thioclava	Legionella	0	0	0	0	0	0	0	0	0	0	3	0
Bacteria	Proteobacteria	Alphaproteobacteria	Rhodobacterales	Rhodobacteraceae	Other	3	5	1	23	415	88	163	30	47	231	35	271	Other	Crenothrix	4	5	0	0	0	0	0	2	3	0	0	0
Bacteria	Proteobacteria	Alphaproteobacteria	Rhodobacterales	Rhodobacteraceae	Other	0	0	0	0	0	0	0	1	0	0	0	0	Other	Methylovulum	2	0	0	0	0	0	0	0	0	0	0	0
Bacteria	Proteobacteria	Alphaproteobacteria	Rhodospirillales	Other	Other	0	0	0	0	0	0	4	0	0	0	0	0	Other	Marinobacterium	1	0	0	0	0	0	0	0	0	0	0	0
Bacteria	Proteobacteria	Alphaproteobacteria	Rhodospirillales	Other	Other	0	0	0	0	0	0	0	0	0	0	0	0	Other	Escherichia coli	0	0	0	0	0	0	3	0	0	2	0	0
Bacteria	Proteobacteria	Alphaproteobacteria	Rickettsiales	Mitochondria	Other	0	0	0	0	0	0	0	0	1	0	0	0	Other	Oleibacter	0	0	0	0	0	0	0	0	0	0	0	0
Bacteria	Proteobacteria	Alphaproteobacteria	Rickettsiales	Mitochondria	Arachis hypogaea (peanut)	0	0	0	0	0	0	0	0	0	1	0	0	Arachis hypogaea (peanut)	Acinetobacter	0	0	0	3	1	1	1	0	3	41	11	0
Bacteria	Proteobacteria	Alphaproteobacteria	Rickettsiales	Mitochondria	Triticum aestivum (bread wheat)	0	0	0	0	0	0	0	0	1	0	0	1	Triticum aestivum (bread wheat)	Alkanindiges	0	0	0	0	1	0	1	1	0	492	0	0
Bacteria	Proteobacteria	Alphaproteobacteria	Rickettsiales	Mitochondria	Other	0	0	0	0	0	0	0	0	2	7	0	0	Other	Enhydrobacter	0	0	0	0	0	0	0	0	0	0	0	0
Bacteria	Proteobacteria	Alphaproteobacteria	Rickettsiales	Rickettsiaceae	Candidatus Megaira	1	0	0	0	0	0	3	0	0	6	5	0	Candidatus Megaira	Perlucidibaca	0	0	0	0	0	0	0	0	0	0	0	1
Bacteria	Proteobacteria	Alphaproteobacteria	Rickettsiales	Rickettsiaceae	Rickettsia	0	0	0	0	0	0	0	0	0	0	1	0	Rickettsia	Psychrobacter	0	0	0	0	0	5	0	5	0	8	21	0
Bacteria	Proteobacteria	Alphaproteobacteria	Rickettsiales	SM2D12	Other	0	0	0	0	0	0	0	0	0	0	2	0	Other	Pseudomonas	2	1	0	1	2	1	468	4	5	2	1	0
Bacteria	Proteobacteria	Alphaproteobacteria	Rickettsiales	SM2D12	metagenome	1	0	0	0	0	0	0	0	0	2	0	0	metagenome	Enterovibrio	1	0	0	0	0	0	0	0	0	0	0	0
Bacteria	Proteobacteria	Alphaproteobacteria	Rickettsiales	SM2D12	Other	0	0	0	0	0	0	0	0	0	0	34	0	Other	Photobacterium	0	0	0	7	45	2	0	0	0	31	0	0
Bacteria	Proteobacteria	Alphaproteobacteria	Sphingomonadales	Sphingomonadaceae	Altererythrobacter	0	0	0	0	0	0	0	1	0	0	0	0	Altererythrobacter	Vibrio	3662	2652	6686	8	82	3981	2202	6	13	78	183	194
Bacteria	Proteobacteria	Alphaproteobacteria	Sphingomonadales	Sphingomonadaceae	Other	3	2	0	10	118	0	79	10	9	20	58	0	Other	Tahibacter	0	0	0	0	1	1	0	0	0	0	0	0
Bacteria	Proteobacteria	Alphaproteobacteria	Sphingomonadales	Sphingomonadaceae	Novosphingobium	0	0	0	0	0	0	6	4	2	3	9	0	Novosphingobium	Arenimonas	0	0	0	1	0	0	0	2	5	0	0	0
Bacteria	Proteobacteria	Alphaproteobacteria	Sphingomonadales	Sphingomonadaceae	Polymorphobacter	0	0	0	0	0	0	0	0	0	0	3	0	Polymorphobacter	Lysobacter	1	0	0	0	0	0	0	0	0	2	0	0
Bacteria	Proteobacteria	Alphaproteobacteria	Sphingomonadales	Sphingomonadaceae	Porphyrobacter	0	1	0	0	0	0	0	0	0	0	57	0	Porphyrobacter	Pseudoxanthomonas	0	0	0	0	0	0	0	1	1	0	6	0
Bacteria	Proteobacteria	Alphaproteobacteria	Sphingomonadales	Sphingomonadaceae	Rhizorhapis	0	2	0	0	0	0	2	0	0	1	0	0	Rhizorhapis	Stenotrophomonas	0	0	0	1	0	0	0	1	0	0	0	0
Bacteria	Proteobacteria	Alphaproteobacteria	Sphingomonadales	Sphingomonadaceae	SD04E11	0	0	0	0	0	0	1	0	0	10	0	0	SD04E11	Leptospira	0	2	0	0	0	0	0	0	0	0	0	0
Bacteria	Proteobacteria	Alphaproteobacteria	Sphingomonadales	Sphingomonadaceae	Sphingobium	0	0	0	0	0	0	0	0	1	0	0	0	Sphingobium	Turneriella	0	0	0	0	0	0	0	0	0	0	0	1
Bacteria	Proteobacteria	Alphaproteobacteria	Sphingomonadales	Sphingomonadaceae	Sphingomonas	0	0	0	0	13	2	0	5	6	0	22	0	Sphingomonas	Candidatus Hepatoplasma	339	276	3	0	1	0	0	4220	2451	400	1	19
Bacteria	Proteobacteria	Alphaproteobacteria	Sphingomonadales	Sphingomonadaceae	Sphingopyxis	0	0	0	0	0	0	1	0	0	3	0	0	Sphingopyxis	Candidatus Bacilloplasma	2634	2445	369	1868	575	22	2950	5548	3527	977	330	283
Bacteria	Proteobacteria	Alphaproteobacteria	Sphingomonadales	Sphingomonadaceae	Sphingorhabdus	0	0	0	0	0	25	29	9	13	0	96	0	Sphingorhabdus	FukuN18 freshwater group	0	0	0	0	0	0	0	0	0	0	8	0
Bacteria	Proteobacteria	Alphaproteobacteria	Sphingomonadales	Sphingomonadaceae	Other	0	0	0	0	0	0	5	0	0	2	4	0	Other	Terrimicrobium	0	1	0	0	0	0	0	0	0	0	0	0
Bacteria	Proteobacteria	Alphaproteobacteria	Sphingomonadales	Sphingomonadaceae	Other	0	1	0	2	0	0	6	1	0	11	18	1	Other	Lacunisphaera	0	0	0	0	0	0	2	0	0	0	0	0
Bacteria	Proteobacteria	Alphaproteobacteria	Tistrellales	Geminicoccaceae	Candidatus Alysiosphaera	0	0	0	1	0	0	0	0	0	0	0	0	Candidatus Alysiosphaera	Luteolibacter	0	1	0	0	0	0	0	0	3	0	0	0
Bacteria	Proteobacteria	Deltaproteobacteria	Bdellovibrionales	Bdellovibrionaceae	Bdellovibrio	0	1	0	0	0	0	0	1	0	0	9	2	Bdellovibrio	Prosthecobacter	0	0	0	0	0	0	15	0	1	12	13	0
Bacteria	Proteobacteria	Deltaproteobacteria	Bdellovibrionales	Bdellovibrionaceae	OM27 clade	0	0	0	0	0	0	0	0	0	0	1	0	OM27 clade		22087	18124	17201	16980	18744	13676	10595	13659	9280	7067	10800	8110
Bacteria	Proteobacteria	Deltaproteobacteria	Desulfarculales	Desulfarculaceae	Other	0	0	0	0	0	0	4	0	0	0	0	0	Other
Bacteria	Proteobacteria	Deltaproteobacteria	Desulfobacterales	Desulfobulbaceae	Desulfobulbus	1	0	0	0	0	0	0	0	0	0	0	0	Desulfobulbus	Methanosaeta	0	5.51755e-05	0	0	0	0	0	0	0	0	0	0
Bacteria	Proteobacteria	Deltaproteobacteria	Myxococcales	Blfdi19	Other	0	0	0	0	0	0	0	0	0	0	1	0	Other	Bryobacter	0	0	0	0	0	0	0	0	0.00075431	0	9.25926e-05	0
Bacteria	Proteobacteria	Deltaproteobacteria	Myxococcales	Haliangiaceae	Haliangium	0	1	1	0	0	0	5	1	0	1	22	13	Haliangium	Paludibaculum	0	0	0	0	0	0	0	0	0	0	0.000648148	0
Bacteria	Proteobacteria	Deltaproteobacteria	Myxococcales	P3OB-42	Other	0	0	0	0	0	0	0	0	0	0	4	0	Other	Blastocatella	4.52755e-05	0	0	0	0	0	0	0	0	0.00141503	0.00138889	0
Bacteria	Proteobacteria	Deltaproteobacteria	Myxococcales	P3OB-42	Other	0	0	0	0	0	0	0	0	0	3	0	0	Other	JGI 0001001-H03	0	0	0	0	0.00106701	0.000146242	0	0	0.000538793	0	0	0
Bacteria	Proteobacteria	Deltaproteobacteria	Myxococcales	Phaselicystidaceae	Phaselicystis	0	0	0	0	0	0	2	0	0	0	0	0	Phaselicystis	Stenotrophobacter	0	0	0	0	0.000160051	0	0.00198207	0	0	0.000566011	9.25926e-05	0
Bacteria	Proteobacteria	Deltaproteobacteria	Myxococcales	Polyangiaceae	Other	0	0	0	0	3	0	0	0	0	0	0	0	Other	Subgroup 10	0	0	0	0	0	0	0.000283152	0	0	0.000424508	0.00314815	0.00604192
Bacteria	Proteobacteria	Deltaproteobacteria	Myxococcales	Polyangiaceae	Pajaroellobacter	0	0	0	0	0	0	1	0	0	0	5	0	Pajaroellobacter	Iamia	0	0	0	0	0	0	0	0	0	0.000141503	0.00037037	0
Bacteria	Proteobacteria	Deltaproteobacteria	Myxococcales	Polyangiaceae	Other	0	0	0	0	0	0	0	0	0	0	0	1	Other	CL500-29 marine group	0	0	0	0	0	0	0.00151015	0	0	0	0	0
Bacteria	Proteobacteria	Deltaproteobacteria	Myxococcales	Sandaracinaceae	Other	0	0	0	0	0	0	6	0	0	25	37	0	Other	Ilumatobacter	4.52755e-05	0	0	0	0	0	0	0	0	0.000424508	0	0
Bacteria	Proteobacteria	Deltaproteobacteria	Syntrophobacterales	Syntrophobacteraceae	Syntrophobacter	1	0	0	0	0	0	0	0	0	0	0	0	Syntrophobacter	metagenome	4.52755e-05	0	5.81362e-05	0	0	0	0.000471921	0	0	0.000283006	0	0
Bacteria	Proteobacteria	Gammaproteobacteria	Aeromonadales	Aeromonadaceae	Aeromonas	258	192	139	5809	7481	7998	78	55	32	190	446	335	Aeromonas	Actinomyces	0	0	0	0	0	7.31208e-05	0	0	0	0.00127352	0	0
Bacteria	Proteobacteria	Gammaproteobacteria	Aeromonadales	MB19	Other	0	0	0	3	11	0	1	0	0	1	0	1	Other	Mobiluncus	0	0	0	0.000235571	0.00256082	7.31208e-05	0	0	0	0.00226404	0.00277778	0
Bacteria	Proteobacteria	Gammaproteobacteria	Aeromonadales	Other	Other	0	0	3	0	1	1	0	0	0	0	1	0	Other	Varibaculum	0	0	0	0	0	0	0	0	0	0	0	0
Bacteria	Proteobacteria	Gammaproteobacteria	Alteromonadales	Alteromonadaceae	Rheinheimera	0	0	0	0	0	2	0	0	0	0	4	0	Rheinheimera	Bifidobacterium	0	0	0	0	0	0	0	0	0	0	0	0.000123305
Bacteria	Proteobacteria	Gammaproteobacteria	Alteromonadales	Marinobacteraceae	Marinobacter	0	0	0	0	0	0	0	0	0	0	0	0	Marinobacter	Corynebacterium	0	0	0	0.000176678	0.00362783	0.000292483	0.00141576	0	0	0.00212254	0	0.00998767
Bacteria	Proteobacteria	Gammaproteobacteria	Alteromonadales	Shewanellaceae	Shewanella	2	1	0	2174	1163	1	32	1	0	50	152	20	Shewanella	Corynebacterium	9.0551e-05	0.000165526	5.81362e-05	0.00182568	0.0171255	0.00621527	0.00509674	0.00131781	0.00517241	0.0370737	0.0327778	0.0463625
Bacteria	Proteobacteria	Gammaproteobacteria	Betaproteobacteriales	B1-7BS	Other	0	0	0	0	0	0	0	1	0	0	0	0	Other	Lawsonella	0	0	0	0	0	0	0	0	0	0	0.000277778	0
Bacteria	Proteobacteria	Gammaproteobacteria	Betaproteobacteriales	Burkholderiaceae	AAP99	3	0	0	0	0	0	0	0	0	11	13	2	AAP99	Dietzia	0	0	0	0	0	0	0	0	0	0	0	0
Bacteria	Proteobacteria	Gammaproteobacteria	Betaproteobacteriales	Burkholderiaceae	Acidovorax	1	0	0	0	31	8	25	1	5	16	48	22	Acidovorax	Mycobacterium	0	0	0	0	0.000160051	0	0	7.32118e-05	0	0	0.0012037	0
Bacteria	Proteobacteria	Gammaproteobacteria	Betaproteobacteriales	Burkholderiaceae	Alicycliphilus	0	0	0	0	0	0	0	0	1	0	0	0	Alicycliphilus	Nocardia	0	0	0	0	0	0	0	0.000219635	0.000107759	0	0.000277778	0
Bacteria	Proteobacteria	Gammaproteobacteria	Betaproteobacteriales	Burkholderiaceae	Other	10	2	7	10	85	10	33	15	21	51	146	136	Other	Rhodococcus	0	0	0	0	0.000106701	0	0	0	0	0	0	0
Bacteria	Proteobacteria	Gammaproteobacteria	Betaproteobacteriales	Burkholderiaceae	Aquabacterium	5	3	8	0	4	2	38	4	9	77	56	55	Aquabacterium	Modestobacter	0	0	0	0	0	0	0	0	0.000215517	0	0	0
Bacteria	Proteobacteria	Gammaproteobacteria	Betaproteobacteriales	Burkholderiaceae	Caenimonas	0	0	0	0	0	0	0	0	0	0	0	0	Caenimonas	Candidatus Planktophila	0	0	0	0.000117786	0.000746906	0.000731208	0.000471921	0	0	0.00212254	0.00138889	0.00875462
Bacteria	Proteobacteria	Gammaproteobacteria	Betaproteobacteriales	Burkholderiaceae	Candidatus Symbiobacter	0	0	0	0	0	1	0	0	0	0	0	0	Candidatus Symbiobacter	hgcI clade	9.0551e-05	0.000331053	0	0.000883392	0.0128041	0.00248611	0.00302029	0.000585694	0.00237069	0.0234895	0.0100926	0.021455
Bacteria	Proteobacteria	Gammaproteobacteria	Betaproteobacteriales	Burkholderiaceae	Comamonas	0	0	0	8	94	9	15	8	3	29	70	48	Comamonas	Kineosporia	4.52755e-05	5.51755e-05	5.81362e-05	0	0	0	0	7.32118e-05	0	0	0	0
Bacteria	Proteobacteria	Gammaproteobacteria	Betaproteobacteriales	Burkholderiaceae	Cupriavidus	0	0	0	0	0	0	1	0	0	0	0	0	Cupriavidus	Brevibacterium	0	0	0	0	0	0	0	0	0	0	0.000185185	0
Bacteria	Proteobacteria	Gammaproteobacteria	Betaproteobacteriales	Burkholderiaceae	Delftia	0	0	0	0	0	1	1	0	0	4	0	4	Delftia	Dermabacter	0	0	0	0.000353357	0.00400128	0.000146242	0.0035866	7.32118e-05	0.00377155	0.00707514	0	0.00961776
Bacteria	Proteobacteria	Gammaproteobacteria	Betaproteobacteriales	Burkholderiaceae	GKS98 freshwater group	0	0	0	0	0	0	0	0	0	0	0	0	GKS98 freshwater group	Mobilicoccus	0	0	0	0	0	0.000146242	0	0	0	0	0	0
Bacteria	Proteobacteria	Gammaproteobacteria	Betaproteobacteriales	Burkholderiaceae	Hydrogenophaga	2	0	0	0	59	0	0	1	1	0	0	0	Hydrogenophaga	Janibacter	0	0	0	0	0	0	0	0	0	0	0	0
Bacteria	Proteobacteria	Gammaproteobacteria	Betaproteobacteriales	Burkholderiaceae	Ideonella	0	0	0	0	1	0	0	0	0	1	0	0	Ideonella	Aurantimicrobium	0.000181102	0.000110351	0.000174408	0	0	0	0	0.000732118	0.000431034	0	0.00101852	0
Bacteria	Proteobacteria	Gammaproteobacteria	Betaproteobacteriales	Burkholderiaceae	Kerstersia	0	0	0	0	0	0	0	0	0	0	0	0	Kerstersia	Candidatus Aquiluna	0	0	0	0.000647821	0.00101366	0	0	0	0.0018319	0.000141503	0	0
Bacteria	Proteobacteria	Gammaproteobacteria	Betaproteobacteriales	Burkholderiaceae	Lautropia	0	0	0	0	1	0	0	0	0	0	0	0	Lautropia	Candidatus Planktoluna	0	0	0	0	0	0	0	0	0	0	0	0
Bacteria	Proteobacteria	Gammaproteobacteria	Betaproteobacteriales	Burkholderiaceae	Limnobacter	0	0	0	0	0	3	0	1	11	44	0	88	Limnobacter	Leucobacter	0	0	0	0	0.00213402	0	0	0	0	0	0	0
Bacteria	Proteobacteria	Gammaproteobacteria	Betaproteobacteriales	Burkholderiaceae	Limnohabitans	7	4	1	27	357	37	36	21	16	85	188	108	Limnohabitans	Microbacterium	0	0	0	0	5.33504e-05	0	0	0	0	0	0	0
Bacteria	Proteobacteria	Gammaproteobacteria	Betaproteobacteriales	Burkholderiaceae	MWH-UniP1 aquatic group	0	0	0	0	0	5	0	0	0	49	0	0	MWH-UniP1 aquatic group	Pseudoclavibacter	0	0	0	0	0	0	0	0	0	0	0	0
Bacteria	Proteobacteria	Gammaproteobacteria	Betaproteobacteriales	Burkholderiaceae	Noviherbaspirillum	0	0	0	0	0	2	0	0	3	0	4	0	Noviherbaspirillum	Kocuria	0	0	0	0	0	0	0	0	0	0	0	0
Bacteria	Proteobacteria	Gammaproteobacteria	Betaproteobacteriales	Burkholderiaceae	Ottowia	0	0	0	0	0	1	0	0	0	1	3	0	Ottowia	Micrococcus	0	0	0	0	0.00192061	0	0	0	0	0	0	0
Bacteria	Proteobacteria	Gammaproteobacteria	Betaproteobacteriales	Burkholderiaceae	Paucibacter	1	0	2	0	1	2	0	3	1	0	1	1	Paucibacter	Aeromicrobium	0	0	0	0	0	0	0	0	0	0	0	0.000493218
Bacteria	Proteobacteria	Gammaproteobacteria	Betaproteobacteriales	Burkholderiaceae	Pelomonas	0	0	0	0	0	0	2	0	0	0	8	0	Pelomonas	Nocardioides	0	0	0	0	0	0	0	0	0	0	0	0.000493218
Bacteria	Proteobacteria	Gammaproteobacteria	Betaproteobacteriales	Burkholderiaceae	Piscinibacter	0	0	0	0	0	0	2	0	1	0	0	0	Piscinibacter	Cutibacterium	0	0	0	0.000353357	0	0.000146242	0	0	0	0.000283006	0	0.000123305
Bacteria	Proteobacteria	Gammaproteobacteria	Betaproteobacteriales	Burkholderiaceae	Polaromonas	0	0	0	1	0	0	0	0	0	0	0	0	Polaromonas	Propionimicrobium	0.000135827	5.51755e-05	0	0.000530035	0.00778916	0.00095057	0.00198207	0	0.00107759	0.00735814	0.00574074	0.00998767
Bacteria	Proteobacteria	Gammaproteobacteria	Betaproteobacteriales	Burkholderiaceae	Polynucleobacter	8	6	0	26	198	65	39	32	58	175	139	336	Polynucleobacter	Pseudonocardia	0	0	0	0	0	0	0	0	0	0.000141503	0	0
Bacteria	Proteobacteria	Gammaproteobacteria	Betaproteobacteriales	Burkholderiaceae	Ralstonia	0	0	0	2	28	0	11	0	0	0	0	0	Ralstonia	Bacteroides	0	0	0	5.88928e-05	0.0065621	0.000658087	0.000471921	0	0.00247845	0.0101882	0.000185185	0
Bacteria	Proteobacteria	Gammaproteobacteria	Betaproteobacteriales	Burkholderiaceae	Ramlibacter	0	0	0	0	1	0	0	0	0	0	3	0	Ramlibacter	Porphyromonas	4.52755e-05	5.51755e-05	0	0.000883392	0.0166987	0.00255923	0.00264276	0.00161066	0.00226293	0.0120277	0.0119444	0.0414303
Bacteria	Proteobacteria	Gammaproteobacteria	Betaproteobacteriales	Burkholderiaceae	Rhizobacter	1	0	0	0	0	0	11	0	0	9	7	2	Rhizobacter	Prevotella	0	0	0	0.000471143	0.0136577	0.000658087	0.00207645	0	0.00140086	0.00735814	0.00768519	0.00937115
Bacteria	Proteobacteria	Gammaproteobacteria	Betaproteobacteriales	Burkholderiaceae	Rhodoferax	0	0	0	0	0	0	0	0	0	0	0	0	Rhodoferax	Alistipes	0	0	0	0	0	0.000219362	0	0	0	0	0.00509259	0
Bacteria	Proteobacteria	Gammaproteobacteria	Betaproteobacteriales	Burkholderiaceae	Roseateles	0	0	0	0	0	0	0	0	0	0	0	3	Roseateles	Parabacteroides	0	0	0	5.88928e-05	0	0	0	7.32118e-05	0	0	0	0
Bacteria	Proteobacteria	Gammaproteobacteria	Betaproteobacteriales	Burkholderiaceae	Tepidimonas	1	0	0	0	0	0	0	0	6	0	0	0	Tepidimonas	Dinghuibacter	4.52755e-05	0	5.81362e-05	0.000353357	0.00832266	0.000219362	0.0023596	0.000219635	0	0	0.0107407	0.0104809
Bacteria	Proteobacteria	Gammaproteobacteria	Betaproteobacteriales	Burkholderiaceae	Other	19	7	6	21	526	54	75	36	12	157	516	256	Other	Ferruginibacter	0	0	0	0	0	0	0.000188768	0	0	0.000424508	0.000833333	0
Bacteria	Proteobacteria	Gammaproteobacteria	Betaproteobacteriales	Burkholderiaceae	Undibacterium	0	0	0	0	0	0	0	0	0	0	2	0	Undibacterium	Flavihumibacter	0	0	0	0	0	0	0	0.000146424	0	0	0	0
Bacteria	Proteobacteria	Gammaproteobacteria	Betaproteobacteriales	Burkholderiaceae	Other	2	0	1	0	0	0	4	0	2	0	1	0	Other	Sediminibacterium	0	0	0	0	0.00218737	0.00109681	0.000283152	0	0.0018319	0.0052356	0.000833333	0
Bacteria	Proteobacteria	Gammaproteobacteria	Betaproteobacteriales	Chitinimonadaceae	Chitinivorax	0	0	0	1	0	0	3	0	0	0	0	0	Chitinivorax	Terrimonas	0	0	0	0	5.33504e-05	0	0.000471921	0	0	0	0.000648148	0.000123305
Bacteria	Proteobacteria	Gammaproteobacteria	Betaproteobacteriales	Chromobacteriaceae	Aquitalea	0	0	0	0	0	0	1	0	0	2	0	0	Aquitalea	Candidatus Aquirestis	0	0	0	0.000176678	0.00266752	7.31208e-05	0.00113261	0	0.00571121	0.00976369	0.00527778	0
Bacteria	Proteobacteria	Gammaproteobacteria	Betaproteobacteriales	Chromobacteriaceae	Vogesella	0	0	0	0	12	0	0	0	0	0	0	6	Vogesella	Algoriphagus	0	0	0	0.00100118	0.0145647	0.0021205	0.00207645	0.00117139	0.0049569	0	0.0337037	0.00443896
Bacteria	Proteobacteria	Gammaproteobacteria	Betaproteobacteriales	Hydrogenophilaceae	Hydrogenophilus	0	0	0	0	0	0	0	0	0	0	1	0	Hydrogenophilus	Cytophaga	0	0	5.81362e-05	0	0	0	0	0	0	0	0	0
Bacteria	Proteobacteria	Gammaproteobacteria	Betaproteobacteriales	Hydrogenophilaceae	Other	0	0	0	0	3	0	0	0	0	0	0	0	Other	OLB12	0	0	0	0	0.000213402	0	0	0	0	0.000424508	0	0
Bacteria	Proteobacteria	Gammaproteobacteria	Betaproteobacteriales	Leeiaceae	Leeia	0	0	0	0	0	0	0	0	0	0	0	7	Leeia	Arcicella	0	0	0	0	0	0	0	0	0	0	0	0.000369914
Bacteria	Proteobacteria	Gammaproteobacteria	Betaproteobacteriales	Methylophilaceae	Other	1	0	0	5	0	10	54	2	0	20	0	118	Other	Lacihabitans	0	0	0	0	5.33504e-05	7.31208e-05	0.000566305	0	0	0	9.25926e-05	0
Bacteria	Proteobacteria	Gammaproteobacteria	Betaproteobacteriales	Methylophilaceae	Methylotenera	1	0	0	0	0	0	0	0	0	0	0	0	Methylotenera	Pseudarcicella	4.52755e-05	0	5.81362e-05	0.00041225	0.00848271	0.0013893	0	0.00131781	0.000431034	0.00466959	0.0387963	0.0220715
Bacteria	Proteobacteria	Gammaproteobacteria	Betaproteobacteriales	Methylophilaceae	Other	0	0	0	0	3	0	0	0	0	0	0	0	Other	Fluviicola	0	0	0.000116272	0	0.00725566	7.31208e-05	0	0.000146424	0.000323276	0.0053771	0.00333333	0.0167694
Bacteria	Proteobacteria	Gammaproteobacteria	Betaproteobacteriales	Neisseriaceae	Other	0	0	0	0	17	0	0	0	0	0	0	0	Other	Flavobacterium	0	0.000110351	0.000581362	0.00111896	0.0147781	0.00124305	0.000188768	0.00197672	0.00118534	0.00113202	0.0181481	0.019852
Bacteria	Proteobacteria	Gammaproteobacteria	Betaproteobacteriales	Nitrosomonadaceae	Ellin6067	0	0	0	0	0	0	1	0	0	0	50	2	Ellin6067	Myroides	0	0	0	0	0	0	9.43841e-05	0	0	0	0	0
Bacteria	Proteobacteria	Gammaproteobacteria	Betaproteobacteriales	Nitrosomonadaceae	Nitrosomonas	0	0	0	0	1	0	0	0	0	0	0	0	Nitrosomonas	Chryseobacterium	4.52755e-05	5.51755e-05	0	0.0127208	0.0118971	0.000219362	0	0.000219635	0	0.0847602	0	0
Bacteria	Proteobacteria	Gammaproteobacteria	Betaproteobacteriales	Rhodocyclaceae	Other	0	0	3	0	0	0	0	1	0	0	0	0	Other	Elizabethkingia	0	0	0	0	0	0	0	0	0	0	0.00240741	0
Bacteria	Proteobacteria	Gammaproteobacteria	Betaproteobacteriales	Rhodocyclaceae	Azonexus	0	0	0	0	0	0	0	0	0	0	21	0	Azonexus	Pedobacter	0	0	0	0	0	0	0	7.32118e-05	0	0.000141503	0	0
Bacteria	Proteobacteria	Gammaproteobacteria	Betaproteobacteriales	Rhodocyclaceae	C39	0	0	0	0	0	1	0	0	0	0	0	0	C39	Leptolinea	4.52755e-05	0	0	0	0	0	0	0	0	0	0	0
Bacteria	Proteobacteria	Gammaproteobacteria	Betaproteobacteriales	Rhodocyclaceae	Dechloromonas	0	0	1	0	0	0	0	0	0	0	1	0	Dechloromonas	Other cyanobacterium	0	0	0	0	0	0	0	0	0	0.00325456	0	0
Bacteria	Proteobacteria	Gammaproteobacteria	Betaproteobacteriales	Rhodocyclaceae	Denitratisoma	0	0	0	0	0	0	0	0	0	0	0	0	Denitratisoma	Epipyxis sp. PR26KG	0	0	0	0	0	7.31208e-05	0	0	0	0	0	0
Bacteria	Proteobacteria	Gammaproteobacteria	Betaproteobacteriales	Rhodocyclaceae	Uliginosibacterium	0	0	6	0	0	0	0	0	0	0	0	0	Uliginosibacterium	Gossypium arboreum	0	5.51755e-05	0	0	0	0.000292483	0	0	0.000215517	0.0246215	0	0
Bacteria	Proteobacteria	Gammaproteobacteria	Betaproteobacteriales	Rhodocyclaceae	Other	1	0	0	0	0	0	0	0	0	0	0	0	Other	Nicotiana tabacum (common tobacco)	0	0	0	0	0	0	0	0	0	0.000566011	0	0
Bacteria	Proteobacteria	Gammaproteobacteria	Betaproteobacteriales	Rhodocyclaceae	Zoogloea	0	1	3	0	0	0	0	0	0	0	0	3	Zoogloea	Panax ginseng	0	0	0	0	0	0	0	0	0	0.000424508	0	0
Bacteria	Proteobacteria	Gammaproteobacteria	Betaproteobacteriales	Rhodocyclaceae	Other	2	1	2	0	0	0	0	5	1	0	0	0	Other	Phaseolus acutifolius (tepary bean)	0	0	0	0	0	0	0	0	0.000107759	0	0	0
Bacteria	Proteobacteria	Gammaproteobacteria	Betaproteobacteriales	SC-I-84	Other	0	0	0	0	0	0	0	1	0	0	0	0	Other	Solanum melongena (eggplant)	0	0	0	0	0	0	0	0	0	0.0053771	0	0
Bacteria	Proteobacteria	Gammaproteobacteria	Betaproteobacteriales	SC-I-84	Other	0	0	0	0	0	0	0	0	1	0	0	0	Other	Solanum torvum	0	0	0	0	0	0	0	0	0	0.00367907	0	0
Bacteria	Proteobacteria	Gammaproteobacteria	Betaproteobacteriales	T34	Other	2	2	0	0	0	0	0	5	6	0	0	0	Other	Other eukaryote	0	0	0	0	0	0	0	0	0	0.000283006	0	0
Bacteria	Proteobacteria	Gammaproteobacteria	CCM19a	Other	Other	0	0	0	0	0	0	0	0	0	0	2	0	Other	Other prokaryote	0	0	0	0	0	0	0	0	0	0.00297156	0	0
Bacteria	Proteobacteria	Gammaproteobacteria	Cellvibrionales	Cellvibrionaceae	Cellvibrio	0	0	0	0	2	0	0	0	0	0	26	0	Cellvibrio	Chalicogloea CCALA 975	0	0	0	0	0	0	0	0	0.000215517	0	0	0
Bacteria	Proteobacteria	Gammaproteobacteria	Cellvibrionales	Halieaceae	OM60(NOR5) clade	0	0	0	0	1	0	0	1	0	0	0	0	OM60(NOR5) clade	Calothrix PCC-6303	0	0	0	0	0.00101366	0.000146242	0	0	0	0	0	0
Bacteria	Proteobacteria	Gammaproteobacteria	Coxiellales	Coxiellaceae	Coxiella	0	0	0	0	0	0	0	0	0	0	0	1	Coxiella	Pseudanabaena PCC-7429	0	0	0	0	0	0	0	0	0	0	0	0
Bacteria	Proteobacteria	Gammaproteobacteria	Diplorickettsiales	Diplorickettsiaceae	Aquicella	0	0	0	0	1	0	0	0	0	0	4	0	Aquicella	Cyanobium PCC-6307	4.52755e-05	0.000165526	0	0.000176678	0.0064554	7.31208e-05	9.43841e-05	0.000219635	0	0	0	0
Bacteria	Proteobacteria	Gammaproteobacteria	Enterobacteriales	Enterobacteriaceae	Other	3491	2845	1944	4873	33	4088	189	24	28	166	1208	45	Other	Deinococcus	0	0	0	0	0	0	0	0	0	0	0	0
Bacteria	Proteobacteria	Gammaproteobacteria	Enterobacteriales	Enterobacteriaceae	Buttiauxella	0	0	0	0	0	185	0	0	0	0	0	0	Buttiauxella	TM6 bacterium GW2011_GWF2_43_87	0	0	0	0.000117786	0	0	0	0	0	0	0	0
Bacteria	Proteobacteria	Gammaproteobacteria	Enterobacteriales	Enterobacteriaceae	Citrobacter	42	7	13	0	0	3	0	0	1	0	0	0	Citrobacter	Arcobacter	0	0	0	0	0	0	0	0	0	0	0	0.00147965
Bacteria	Proteobacteria	Gammaproteobacteria	Enterobacteriales	Enterobacteriaceae	Cronobacter	0	0	0	0	0	0	0	0	0	0	1	0	Cronobacter	Campylobacter	0	0.000110351	0	0.000294464	0.00352113	0.000146242	0.00396413	0	0	0.00311306	0.00453704	0.0122072
Bacteria	Proteobacteria	Gammaproteobacteria	Enterobacteriales	Enterobacteriaceae	Enterobacter	563	436	210	6375	21	242	44	2	0	18	11	16	Enterobacter	Helicobacter	0	0.000110351	0	5.88928e-05	0.00421468	0.000365604	0.00377537	0	0	0.00834866	0.00148148	0.0025894
Bacteria	Proteobacteria	Gammaproteobacteria	Enterobacteriales	Enterobacteriaceae	Erwinia	2	0	0	1	0	0	0	0	0	0	0	0	Erwinia	Anoxybacillus	0	0	0	0	0	0	0	0	0	0	0	0
Bacteria	Proteobacteria	Gammaproteobacteria	Enterobacteriales	Enterobacteriaceae	Escherichia-Shigella	9	5	2	3	11	26	13	0	0	0	4	20	Escherichia-Shigella	Gemella	0	0	0	0	0.00149381	0.000438725	0	0	0	0	0	0.000123305
Bacteria	Proteobacteria	Gammaproteobacteria	Enterobacteriales	Enterobacteriaceae	Hafnia-Obesumbacterium	2704	2173	1197	1	2	187	288	2631	1781	8	265	24	Hafnia-Obesumbacterium	Staphylococcus	0	0	0	0	0.000266752	0	9.43841e-05	0	0	0.00183954	0	0.000123305
Bacteria	Proteobacteria	Gammaproteobacteria	Enterobacteriales	Enterobacteriaceae	Klebsiella	10	1	0	5	0	77	0	0	1	0	9	0	Klebsiella	Eremococcus	0	0	0	0	0	7.31208e-05	0	0	0	0.00268855	0	0.00295931
Bacteria	Proteobacteria	Gammaproteobacteria	Enterobacteriales	Enterobacteriaceae	Kluyvera	1	0	0	0	0	0	0	0	1	0	0	0	Kluyvera	Enterococcus	0	0	5.81362e-05	0	0	0	0	0	0	0	0	0
Bacteria	Proteobacteria	Gammaproteobacteria	Enterobacteriales	Enterobacteriaceae	Kosakonia	1	0	0	0	0	0	0	0	0	0	0	0	Kosakonia	Lactobacillus	0	0	0	5.88928e-05	0.000373453	0	9.43841e-05	7.32118e-05	0	0.00127352	0.00231481	0.000863132
Bacteria	Proteobacteria	Gammaproteobacteria	Enterobacteriales	Enterobacteriaceae	Nissabacter	2	2	0	0	0	0	0	0	0	0	0	0	Nissabacter	Lactococcus	0	5.51755e-05	0	0	0	0	0	0	0	0	0.00268519	0
Bacteria	Proteobacteria	Gammaproteobacteria	Enterobacteriales	Enterobacteriaceae	Pantoea	16	9	15	22	0	0	0	0	0	0	1	0	Pantoea	Lactovum	9.0551e-05	0	0	0	0	0.00087745	0	0.0101032	0.00862069	0.00452809	0.0744444	0.152651
Bacteria	Proteobacteria	Gammaproteobacteria	Enterobacteriales	Enterobacteriaceae	Pectobacterium	0	0	0	0	0	0	0	0	0	0	0	0	Pectobacterium	Streptococcus	0.000588582	0.00115868	0.000639498	0.00812721	0.190087	0.0200351	0.0284096	0.00483198	0.0179957	0.194425	0.177593	0.243773
Bacteria	Proteobacteria	Gammaproteobacteria	Enterobacteriales	Enterobacteriaceae	Plesiomonas	4	1	0	0	1	1	4	0	0	0	7	0	Plesiomonas	Candidatus Arthromitus	0.000633857	0.000441404	0.000290681	0.000235571	0	0	0.0299198	0	0	0	0.171759	0.00123305
Bacteria	Proteobacteria	Gammaproteobacteria	Enterobacteriales	Enterobacteriaceae	Proteus	1	0	0	0	0	0	0	0	0	0	0	0	Proteus	Clostridium sensu stricto 1	0	0	0	0	0	0	9.43841e-05	0	0	0	0	0
Bacteria	Proteobacteria	Gammaproteobacteria	Enterobacteriales	Enterobacteriaceae	Raoultella	2	0	2	0	0	1	0	0	1	0	0	0	Raoultella	Clostridium sensu stricto 13	0	0	0	0	0	0	0.000188768	0.000219635	0.000215517	0	0	0
Bacteria	Proteobacteria	Gammaproteobacteria	Enterobacteriales	Enterobacteriaceae	Serratia	966	900	509	1	0	30	324	629	574	25	101	1	Serratia	Clostridium sensu stricto 9	0	0	0	0	0	0	0	0	0.000431034	0	0	0
Bacteria	Proteobacteria	Gammaproteobacteria	Enterobacteriales	Enterobacteriaceae	Tatumella	0	0	0	0	0	1	0	0	0	0	0	0	Tatumella	Oxobacter	0.000135827	0.000110351	0.000116272	0.000176678	0	0	0.00934403	0	0	0	0.0490741	0.000123305
Bacteria	Proteobacteria	Gammaproteobacteria	Enterobacteriales	Enterobacteriaceae	Trabulsiella	2	0	0	0	0	0	0	0	0	0	2	0	Trabulsiella	Anaerococcus	0.000135827	0.000165526	5.81362e-05	0.000706714	0.019793	0.00197426	0.00575743	0.000878542	0.00258621	0.0288666	0.0218519	0.0131936
Bacteria	Proteobacteria	Gammaproteobacteria	Enterobacteriales	Enterobacteriaceae	Other	130	19	16	581	67	1061	11	3	6	16	61	12	Other	Ezakiella	4.52755e-05	0.000110351	0	0.000883392	0.0197397	0.00226674	0.00707881	0.00102497	0.00204741	0.0195274	0.0108333	0.0403206
Bacteria	Proteobacteria	Gammaproteobacteria	Enterobacteriales	Enterobacteriaceae	Yersinia	3	0	0	0	0	6	0	0	0	0	0	0	Yersinia	Finegoldia	0	0	0	0.000176678	0	7.31208e-05	0	0	0	0.00169803	0	0
Bacteria	Proteobacteria	Gammaproteobacteria	Enterobacteriales	Enterobacteriaceae	Other	0	0	0	3	0	0	0	0	0	0	0	0	Other	Peptoniphilus	0	0.000110351	0	0.000353357	0.0124306	0.00131617	0.00641812	0.000366059	0.00107759	0.00820716	0.0108333	0.00702836
Bacteria	Proteobacteria	Gammaproteobacteria	Francisellales	Francisellaceae	[Caedibacter] taeniospiralis group	0	0	0	0	0	0	2	0	0	0	0	0	[Caedibacter] taeniospiralis group	Lachnospiraceae ND3007 group	0	0	0	0	0	0	0	0	0	0	0	0.000986436
Bacteria	Proteobacteria	Gammaproteobacteria	Ga0077536	Other	Other	0	0	0	0	0	0	1	0	0	0	0	0	Other	Lachnospiraceae NK4A136 group	0	0	0	0	0	0	0	0	0	0	0	0
Bacteria	Proteobacteria	Gammaproteobacteria	Gammaproteobacteria Incertae Sedis	Unknown Family	Acidibacter	0	0	0	0	0	0	0	0	0	1	0	0	Acidibacter	Lachnospiraceae UCG-001	0	0	0	0	5.33504e-05	0	0	0	0	0	0	0
Bacteria	Proteobacteria	Gammaproteobacteria	Gammaproteobacteria Incertae Sedis	Unknown Family	Candidatus Berkiella	0	0	0	0	0	0	0	1	0	0	1	0	Candidatus Berkiella	[Eubacterium] ruminantium group	0.000181102	0	0	0	0	0	0	0	0	0	0	0
Bacteria	Proteobacteria	Gammaproteobacteria	Gammaproteobacteria Incertae Sedis	Unknown Family	Candidatus Ovatusbacter	0	0	0	0	2	0	0	0	0	0	0	0	Candidatus Ovatusbacter	Paraclostridium	0	0	0	5.88928e-05	0.000693555	0	0	0	0	0.00113202	0	0
Bacteria	Proteobacteria	Gammaproteobacteria	Gammaproteobacteria Incertae Sedis	Unknown Family	Other	1	0	0	0	0	0	0	0	0	0	0	0	Other	Peptostreptococcus	0	0	5.81362e-05	0	0.00144046	7.31208e-05	0.000566305	0	0.000862069	0.00297156	0	0
Bacteria	Proteobacteria	Gammaproteobacteria	Halothiobacillales	Halothiobacillaceae	Thiofaba	0	0	0	0	3	0	0	0	0	0	0	0	Thiofaba	Faecalibacterium	0	0	0	0	0	0	0	0	0.00172414	0	0	0
Bacteria	Proteobacteria	Gammaproteobacteria	KI89A clade	Other	Other	0	0	0	0	0	0	0	0	0	0	3	0	Other	Oscillibacter	0	0	0	0	0	0	0	0	0	0	0.00814815	0
Bacteria	Proteobacteria	Gammaproteobacteria	Legionellales	Legionellaceae	Legionella	0	0	0	0	0	0	0	0	0	0	3	0	Legionella	Ruminiclostridium	0.00158464	0.00104833	0.000930178	0	0.000853606	0	0.204247	0	0	0	0	0
Bacteria	Proteobacteria	Gammaproteobacteria	Methylococcales	Methylomonaceae	Crenothrix	4	5	0	0	0	0	0	2	3	0	0	0	Crenothrix	Ruminococcaceae UCG-005	0	0	0	0	0	0	0	0	0	0	0	0
Bacteria	Proteobacteria	Gammaproteobacteria	Methylococcales	Methylomonaceae	Methylovulum	2	0	0	0	0	0	0	0	0	0	0	0	Methylovulum	Ruminococcus	0	0	0	0	0	0	0	0	0	0	0	0
Bacteria	Proteobacteria	Gammaproteobacteria	Oceanospirillales	Nitrincolaceae	Marinobacterium	1	0	0	0	0	0	0	0	0	0	0	0	Marinobacterium	Subdoligranulum	0	0	0	0	0	0	0	0	0.000215517	0	0	0
Bacteria	Proteobacteria	Gammaproteobacteria	Oceanospirillales	SS1-B-06-26	Escherichia coli	0	0	0	0	0	0	3	0	0	2	0	0	Escherichia coli	ZOR0006	0.000316929	0.000220702	0	0	0	0	0	0	0	0	0	0
Bacteria	Proteobacteria	Gammaproteobacteria	Oceanospirillales	Saccharospirillaceae	Oleibacter	0	0	0	0	0	0	0	0	0	0	0	0	Oleibacter	[Anaerorhabdus] furcosa group	0.00996061	0.0119731	0	0	0	7.31208e-05	0.00103823	0	0.000215517	0	0.000648148	0
Bacteria	Proteobacteria	Gammaproteobacteria	Pseudomonadales	Moraxellaceae	Acinetobacter	0	0	0	3	1	1	1	0	3	41	11	0	Acinetobacter	Phascolarctobacterium	4.52755e-05	0	0	0	0	0	0	0	0	0	0	0
Bacteria	Proteobacteria	Gammaproteobacteria	Pseudomonadales	Moraxellaceae	Alkanindiges	0	0	0	0	1	0	1	1	0	492	0	0	Alkanindiges	Dialister	0	0	0	0	0.000426803	0	0	0.000219635	0	0.00113202	0.00296296	0.00209618
Bacteria	Proteobacteria	Gammaproteobacteria	Pseudomonadales	Moraxellaceae	Other	0	0	0	0	0	0	0	0	0	0	0	21	Other	Negativicoccus	0	5.51755e-05	0	0.000235571	0.00464149	0.000292483	0.00339783	0.000146424	0.000323276	0.00481109	0.00203704	0.0188656
Bacteria	Proteobacteria	Gammaproteobacteria	Pseudomonadales	Moraxellaceae	Enhydrobacter	0	0	0	0	0	0	0	0	0	0	0	0	Enhydrobacter	Cetobacterium	0.000271653	0.000441404	0	0	0	0	0	0.000512483	0.000538793	0	0	0
Bacteria	Proteobacteria	Gammaproteobacteria	Pseudomonadales	Moraxellaceae	Perlucidibaca	0	0	0	0	0	0	0	0	0	0	0	1	Perlucidibaca	Hypnocyclicus	0.473808	0.477985	0.462996	0.00111896	0.00901622	0.00087745	0.0148183	0.00139102	0	0.0128768	0	0.0146732
Bacteria	Proteobacteria	Gammaproteobacteria	Pseudomonadales	Moraxellaceae	Psychrobacter	0	0	0	0	0	5	0	5	0	8	21	0	Psychrobacter	Nitrospira	0	0	0	0	0.000426803	0	0.0023596	0	0.000107759	0.00141503	0.0012037	0.00197287
Bacteria	Proteobacteria	Gammaproteobacteria	Pseudomonadales	Moraxellaceae	Other	0	0	0	0	4	0	2	0	0	5	13	6	Other	SM1A02	0	0	0	5.88928e-05	0	0.000219362	0	0	0	0	0	0
Bacteria	Proteobacteria	Gammaproteobacteria	Pseudomonadales	Pseudomonadaceae	Pseudomonas	2	1	0	1	2	1	468	4	5	2	1	0	Pseudomonas	Fimbriiglobus	0	5.51755e-05	0	0	0	0	0.000755073	7.32118e-05	0	0.00127352	0.000925926	0
Bacteria	Proteobacteria	Gammaproteobacteria	Steroidobacterales	Steroidobacteraceae	Other	0	0	0	0	0	0	0	0	0	0	0	13	Other	Gemmata	0	0	0	5.88928e-05	0.000213402	0	0.000566305	0	0	0.000141503	0.00138889	0.000123305
Bacteria	Proteobacteria	Gammaproteobacteria	Other	Other	Other	1	0	0	0	0	0	0	0	0	0	2	0	Other	Telmatocola	0	0	0	0	0	0	0.000188768	0	0	0.000283006	0.00166667	0
Bacteria	Proteobacteria	Gammaproteobacteria	Vibrionales	Vibrionaceae	Enterovibrio	1	0	0	0	0	0	0	0	0	0	0	0	Enterovibrio	Blastopirellula	0	0	0	0	0	0	0	0.000146424	0	0	0	0
Bacteria	Proteobacteria	Gammaproteobacteria	Vibrionales	Vibrionaceae	Photobacterium	0	0	0	7	45	2	0	0	0	31	0	0	Photobacterium	Pir3 lineage	4.52755e-05	0	0	0	0	0	0	0	0	0	0	0
Bacteria	Proteobacteria	Gammaproteobacteria	Vibrionales	Vibrionaceae	Other	1	0	0	0	0	1	0	0	0	0	0	0	Other	Pir4 lineage	0	0	0	0	0	0	0	7.32118e-05	0	0	0.0012963	0
Bacteria	Proteobacteria	Gammaproteobacteria	Vibrionales	Vibrionaceae	Vibrio	3662	2652	6686	8	82	3981	2202	6	13	78	183	194	Vibrio	Pirellula	0	5.51755e-05	0	0	0	0	0.00132138	0	0.000107759	0.00141503	0.00148148	0.00382244
Bacteria	Proteobacteria	Gammaproteobacteria	Vibrionales	Vibrionaceae	Other	2	0	0	0	0	0	0	0	0	0	0	0	Other	SH-PL14	0.000135827	0	5.81362e-05	0	0	0	0.000377537	0.000219635	0.000107759	0.000990519	0	0
Bacteria	Proteobacteria	Gammaproteobacteria	Vibrionales	Vibrionaceae	Other	2	0	0	0	0	0	0	0	0	0	0	0	Other	Planctopirus	0	0	0	0.000706714	0	0	0	0	0	0	0	0.00431566
Bacteria	Proteobacteria	Gammaproteobacteria	Xanthomonadales	Rhodanobacteraceae	Tahibacter	0	0	0	0	1	1	0	0	0	0	0	0	Tahibacter	Schlesneria	0	0	0	0	0	0	0	0	0	0	0.00037037	0.000739827
Bacteria	Proteobacteria	Gammaproteobacteria	Xanthomonadales	Xanthomonadaceae	Other	0	0	0	0	0	0	0	0	0	2	0	0	Other	Craurococcus	0	0	0	0	0	0	0	0	0	0	0.00111111	0
Bacteria	Proteobacteria	Gammaproteobacteria	Xanthomonadales	Xanthomonadaceae	Arenimonas	0	0	0	1	0	0	0	2	5	0	0	0	Arenimonas	Roseococcus	0	0	0	0	0	7.31208e-05	0	0	0.000431034	0	0	0
Bacteria	Proteobacteria	Gammaproteobacteria	Xanthomonadales	Xanthomonadaceae	Lysobacter	1	0	0	0	0	0	0	0	0	2	0	0	Lysobacter	Roseomonas	0	0	0	0	0.000586854	0	0	0	0	0	0	0
Bacteria	Proteobacteria	Gammaproteobacteria	Xanthomonadales	Xanthomonadaceae	Pseudoxanthomonas	0	0	0	0	0	0	0	1	1	0	6	0	Pseudoxanthomonas	Inquilinus	0	0	0	0	0	0	0	0	0	0	9.25926e-05	0
Bacteria	Proteobacteria	Gammaproteobacteria	Xanthomonadales	Xanthomonadaceae	Stenotrophomonas	0	0	0	1	0	0	0	1	0	0	0	0	Stenotrophomonas	Brevundimonas	0	0	0	0	0	0	0	0	0	0.000566011	0	0
Bacteria	Spirochaetes	Leptospirae	Leptospirales	Leptospiraceae	Leptospira	0	2	0	0	0	0	0	0	0	0	0	0	Leptospira	Phenylobacterium	0	5.51755e-05	0	0	0	0	0	0	0	0.000283006	0	0
Bacteria	Spirochaetes	Leptospirae	Leptospirales	Leptospiraceae	Turneriella	0	0	0	0	0	0	0	0	0	0	0	1	Turneriella	Hirschia	0	0	5.81362e-05	0	0	0	0	0	0.000215517	0	0.00185185	0
Bacteria	Tenericutes	Mollicutes	Entomoplasmatales	Entomoplasmatales Incertae Sedis	Candidatus Hepatoplasma	339	276	3	0	1	0	0	4220	2451	400	1	19	Candidatus Hepatoplasma	SWB02	0	0	0	0	0	0	0	0	0	0	0	0.000369914
Bacteria	Tenericutes	Mollicutes	Mycoplasmatales	Mycoplasmataceae	Candidatus Bacilloplasma	2634	2445	369	1868	575	22	2950	5548	3527	977	330	283	Candidatus Bacilloplasma	UKL13-1	0	0	0	0	0	0	0.00151015	7.32118e-05	0	0	0	0
Bacteria	Tenericutes	Mollicutes	Mycoplasmatales	Mycoplasmataceae	Other	64	61	0	0	0	0	255	188	127	28	18	7	Other	Amphiplicatus	0	0	0	0	0	0	0.000188768	0	0	0	0	0
Bacteria	Verrucomicrobia	Verrucomicrobiae	Chthoniobacterales	Terrimicrobiaceae	FukuN18 freshwater group	0	0	0	0	0	0	0	0	0	0	8	0	FukuN18 freshwater group	Dongia	0	0	0	0	0	0	0.000377537	0	0	0.000141503	0	0
Bacteria	Verrucomicrobia	Verrucomicrobiae	Chthoniobacterales	Terrimicrobiaceae	Terrimicrobium	0	1	0	0	0	0	0	0	0	0	0	0	Terrimicrobium	Reyranella	0	0	0	5.88928e-05	0	0	0.00226522	0.000146424	0.000107759	0	0.000462963	0.000739827
Bacteria	Verrucomicrobia	Verrucomicrobiae	Opitutales	Opitutaceae	Lacunisphaera	0	0	0	0	0	0	2	0	0	0	0	0	Lacunisphaera	Bosea	0	0	5.81362e-05	0.000176678	0.000800256	0	0.000283152	0	0	0	0.000277778	0
Bacteria	Verrucomicrobia	Verrucomicrobiae	Pedosphaerales	Pedosphaeraceae	Other	0	0	0	0	0	0	3	0	0	0	0	0	Other	FukuN57	0	0	0	0	0.000160051	0.000658087	0	0	0	0	0	0
Bacteria	Verrucomicrobia	Verrucomicrobiae	Pedosphaerales	Pedosphaeraceae	Other	0	0	0	0	0	0	9	0	0	3	44	8	Other	Methylobacterium	0	0	0	0	0	0	0	7.32118e-05	0	0.00254705	0	0
Bacteria	Verrucomicrobia	Verrucomicrobiae	Pedosphaerales	Pedosphaeraceae	Other	1	0	0	0	0	0	3	0	0	0	7	0	Other	Microvirga	0	0	0	0	0	0	0	0	0	0	0.000185185	0
Bacteria	Verrucomicrobia	Verrucomicrobiae	Verrucomicrobiales	Rubritaleaceae	Luteolibacter	0	1	0	0	0	0	0	0	3	0	0	0	Luteolibacter	alphaI cluster	0	0	0	0	0	0	0	7.32118e-05	0	0	0	0.00591862
Bacteria	Verrucomicrobia	Verrucomicrobiae	Verrucomicrobiales	Verrucomicrobiaceae	Prosthecobacter	0	0	0	0	0	0	15	0	1	12	13	0	Prosthecobacter	Devosia	4.52755e-05	0	0	0	0.00234742	7.31208e-05	0.000188768	0	0	0.00169803	0.000462963	0.000493218
Bacteria	Verrucomicrobia	Verrucomicrobiae	Verrucomicrobiales	Verrucomicrobiaceae	Other	1	0	0	0	0	0	0	0	0	0	2	0	Other	Hyphomicrobium	0.000135827	0.000165526	0	0	0.000213402	0	0.000283152	0	0.000431034	0.000141503	0.000925926	0.00123305
Bacteria	Verrucomicrobia	Verrucomicrobiae	Other	Other	Other	0	0	0	0	46	1	14	0	0	0	125	0	Other	Pedomicrobium	0	0	0	0	0.000533504	0.000146242	0	7.32118e-05	0	0.000141503	0	0.000369914
Bacteria	WPS-2	metagenome	metagenome	metagenome	metagenome	0	0	0	0	0	0	0	0	0	0	0	0	metagenome	Aminobacter	0	0	0	0.000530035	0.00229407	0	0	0	0	0.00198104	0	0.00382244
Bacteria	WPS-2	Other	Other	Other	Other	0	0	0	0	0	0	1	0	0	0	0	5	Other	Aquamicrobium	0	0	0	5.88928e-05	0	0	0	0	0	0	0	0
Other	Other	Other	Other	Other	Other	1100	273	199	165	1840	285	310	98	319	6756	10081	14516	Other	Ochrobactrum	0.00040748	0.000220702	0.000406953	0	0	0	9.43841e-05	0.000878542	0.00075431	0	0	0
																			Phyllobacterium	0	0	0	0	0	0	0	0	0	0.000141503	0	0
																			Shinella	0	0	0	5.88928e-05	0.000906957	0	0	0	0	0	0	0
																			Nordella	0	5.51755e-05	0	0	0.000640205	0	0	0	0	0	0.000555556	0
																			Phreatobacter	9.0551e-05	0.000165526	0	0	0	0	0	0	0	0.000141503	0	0
																			Bradyrhizobium	0	0	0	0	0	0	0.000188768	0	0	0	0.000185185	0
																			Defluviimonas	9.0551e-05	0.000110351	5.81362e-05	0	0	0	0.000755073	0	0	0.000566011	0	0.000123305
																			Falsirhodobacter	0	0	0	0	5.33504e-05	0	0	0	0	0.000141503	0	0
																			Paracoccus	0	0	0	0	0	0	0	0	0.000215517	0	0	0
																			Pseudorhodobacter	0	0	0	0	0	0	0	7.32118e-05	0	0	0.00212963	0
																			Rhodobacter	0.000181102	0.000110351	5.81362e-05	0.000353357	0.0060286	0.00095057	0.0077395	0.00139102	0.00226293	0.0124522	0.0100926	0.0144266
																			Rubellimicrobium	0	0	0	0	0.00138711	0	0	0.000146424	0	0	0	0
																			Tabrizicola	0	0	0	0.000117786	0.000213402	0.000438725	0	0	0.000431034	0.00141503	0.00351852	0.00838471
																			Thioclava	0	0	0	0	0	0	0	0	0.000215517	0	0	0
																			Arachis hypogaea (peanut)	0	0	0	0	0	0	0	0	0	0.000141503	0	0
																			Triticum aestivum (bread wheat)	0	0	0	0	0	0	0	0	0.000107759	0	0	0.000123305
																			Candidatus Megaira	4.52755e-05	0	0	0	0	0	0.000283152	0	0	0.000849017	0.000462963	0
																			Rickettsia	0	0	0	0	0	0	0	0	0	0	9.25926e-05	0
																			Altererythrobacter	0	0	0	0	0	0	0	7.32118e-05	0	0	0	0
																			Novosphingobium	0	0	0	0	0	0	0.000566305	0.000292847	0.000215517	0.000424508	0.000833333	0
																			Polymorphobacter	0	0	0	0	0	0	0	0	0	0	0.000277778	0
																			Porphyrobacter	0	5.51755e-05	0	0	0	0	0	0	0	0	0.00527778	0
																			Rhizorhapis	0	0.000110351	0	0	0	0	0.000188768	0	0	0.000141503	0	0
																			SD04E11	0	0	0	0	0	0	9.43841e-05	0	0	0.00141503	0	0
																			Sphingobium	0	0	0	0	0	0	0	0	0.000107759	0	0	0
																			Sphingomonas	0	0	0	0	0.000693555	0.000146242	0	0.000366059	0.000646552	0	0.00203704	0
																			Sphingopyxis	0	0	0	0	0	0	9.43841e-05	0	0	0.000424508	0	0
																			Sphingorhabdus	0	0	0	0	0	0.00182802	0.00273714	0.000658906	0.00140086	0	0.00888889	0
																			Candidatus Alysiosphaera	0	0	0	5.88928e-05	0	0	0	0	0	0	0	0
																			Bdellovibrio	0	5.51755e-05	0	0	0	0	0	7.32118e-05	0	0	0.000833333	0.000246609
																			OM27 clade	0	0	0	0	0	0	0	0	0	0	9.25926e-05	0
																			Desulfobulbus	4.52755e-05	0	0	0	0	0	0	0	0	0	0	0
																			Haliangium	0	5.51755e-05	5.81362e-05	0	0	0	0.000471921	7.32118e-05	0	0.000141503	0.00203704	0.00160296
																			Phaselicystis	0	0	0	0	0	0	0.000188768	0	0	0	0	0
																			Pajaroellobacter	0	0	0	0	0	0	9.43841e-05	0	0	0	0.000462963	0
																			Syntrophobacter	4.52755e-05	0	0	0	0	0	0	0	0	0	0	0
																			Aeromonas	0.0116811	0.0105937	0.00808093	0.342108	0.399114	0.58482	0.00736196	0.00402665	0.00344828	0.0268855	0.0412963	0.041307
																			Rheinheimera	0	0	0	0	0	0.000146242	0	0	0	0	0.00037037	0
																			Marinobacter	0	0	0	0	0	0	0	0	0	0	0	0
																			Shewanella	9.0551e-05	5.51755e-05	0	0.128033	0.0620465	7.31208e-05	0.00302029	7.32118e-05	0	0.00707514	0.0140741	0.00246609
																			AAP99	0.000135827	0	0	0	0	0	0	0	0	0.00155653	0.0012037	0.000246609
																			Acidovorax	4.52755e-05	0	0	0	0.00165386	0.000584966	0.0023596	7.32118e-05	0.000538793	0.00226404	0.00444444	0.0027127
																			Alicycliphilus	0	0	0	0	0	0	0	0	0.000107759	0	0	0
																			Aquabacterium	0.000226378	0.000165526	0.000465089	0	0.000213402	0.000146242	0.0035866	0.000292847	0.000969828	0.0108957	0.00518519	0.00678175
																			Caenimonas	0	0	0	0	0	0	0	0	0	0	0	0
																			Candidatus Symbiobacter	0	0	0	0	0	7.31208e-05	0	0	0	0	0	0
																			Comamonas	0	0	0	0.000471143	0.00501494	0.000658087	0.00141576	0.000585694	0.000323276	0.00410358	0.00648148	0.00591862
																			Cupriavidus	0	0	0	0	0	0	9.43841e-05	0	0	0	0	0
																			Delftia	0	0	0	0	0	7.31208e-05	9.43841e-05	0	0	0.000566011	0	0.000493218
																			GKS98 freshwater group	0	0	0	0	0	0	0	0	0	0	0	0
																			Hydrogenophaga	9.0551e-05	0	0	0	0.00314767	0	0	7.32118e-05	0.000107759	0	0	0
																			Ideonella	0	0	0	0	5.33504e-05	0	0	0	0	0.000141503	0	0
																			Kerstersia	0	0	0	0	0	0	0	0	0	0	0	0
																			Lautropia	0	0	0	0	5.33504e-05	0	0	0	0	0	0	0
																			Limnobacter	0	0	0	0	0	0.000219362	0	7.32118e-05	0.00118534	0.00622612	0	0.0108508
																			Limnohabitans	0.000316929	0.000220702	5.81362e-05	0.00159011	0.0190461	0.00270547	0.00339783	0.00153745	0.00172414	0.0120277	0.0174074	0.0133169
																			MWH-UniP1 aquatic group	0	0	0	0	0	0.000365604	0	0	0	0.00693364	0	0
																			Noviherbaspirillum	0	0	0	0	0	0.000146242	0	0	0.000323276	0	0.00037037	0
																			Ottowia	0	0	0	0	0	7.31208e-05	0	0	0	0.000141503	0.000277778	0
																			Paucibacter	4.52755e-05	0	0.000116272	0	5.33504e-05	0.000146242	0	0.000219635	0.000107759	0	9.25926e-05	0.000123305
																			Pelomonas	0	0	0	0	0	0	0.000188768	0	0	0	0.000740741	0
																			Piscinibacter	0	0	0	0	0	0	0.000188768	0	0.000107759	0	0	0
																			Polaromonas	0	0	0	5.88928e-05	0	0	0	0	0	0	0	0
																			Polynucleobacter	0.000362204	0.000331053	0	0.00153121	0.0105634	0.00475285	0.00368098	0.00234278	0.00625	0.024763	0.0128704	0.0414303
																			Ralstonia	0	0	0	0.000117786	0.00149381	0	0.00103823	0	0	0	0	0
																			Ramlibacter	0	0	0	0	5.33504e-05	0	0	0	0	0	0.000277778	0
																			Rhizobacter	4.52755e-05	0	0	0	0	0	0.00103823	0	0	0.00127352	0.000648148	0.000246609
																			Rhodoferax	0	0	0	0	0	0	0	0	0	0	0	0
																			Roseateles	0	0	0	0	0	0	0	0	0	0	0	0.000369914
																			Tepidimonas	4.52755e-05	0	0	0	0	0	0	0	0.000646552	0	0	0
																			Undibacterium	0	0	0	0	0	0	0	0	0	0	0.000185185	0
																			Chitinivorax	0	0	0	5.88928e-05	0	0	0.000283152	0	0	0	0	0
																			Aquitalea	0	0	0	0	0	0	9.43841e-05	0	0	0.000283006	0	0
																			Vogesella	0	0	0	0	0.000640205	0	0	0	0	0	0	0.000739827
																			Hydrogenophilus	0	0	0	0	0	0	0	0	0	0	9.25926e-05	0
																			Leeia	0	0	0	0	0	0	0	0	0	0	0	0.000863132
																			Methylotenera	4.52755e-05	0	0	0	0	0	0	0	0	0	0	0
																			Ellin6067	0	0	0	0	0	0	9.43841e-05	0	0	0	0.00462963	0.000246609
																			Nitrosomonas	0	0	0	0	5.33504e-05	0	0	0	0	0	0	0
																			Azonexus	0	0	0	0	0	0	0	0	0	0	0.00194444	0
																			C39	0	0	0	0	0	7.31208e-05	0	0	0	0	0	0
																			Dechloromonas	0	0	5.81362e-05	0	0	0	0	0	0	0	9.25926e-05	0
																			Denitratisoma	0	0	0	0	0	0	0	0	0	0	0	0
																			Uliginosibacterium	0	0	0.000348817	0	0	0	0	0	0	0	0	0
																			Zoogloea	0	5.51755e-05	0.000174408	0	0	0	0	0	0	0	0	0.000369914
																			Cellvibrio	0	0	0	0	0.000106701	0	0	0	0	0	0.00240741	0
																			OM60(NOR5) clade	0	0	0	0	5.33504e-05	0	0	7.32118e-05	0	0	0	0
																			Coxiella	0	0	0	0	0	0	0	0	0	0	0	0.000123305
																			Aquicella	0	0	0	0	5.33504e-05	0	0	0	0	0	0.00037037	0
																			Buttiauxella	0	0	0	0	0	0.0135273	0	0	0	0	0	0
																			Citrobacter	0.00190157	0.000386228	0.00075577	0	0	0.000219362	0	0	0.000107759	0	0	0
																			Cronobacter	0	0	0	0	0	0	0	0	0	0	9.25926e-05	0
																			Enterobacter	0.0254901	0.0240565	0.0122086	0.375442	0.00112036	0.0176952	0.0041529	0.000146424	0	0.00254705	0.00101852	0.00197287
																			Erwinia	9.0551e-05	0	0	5.88928e-05	0	0	0	0	0	0	0	0
																			Escherichia-Shigella	0.00040748	0.000275877	0.000116272	0.000176678	0.000586854	0.00190114	0.00122699	0	0	0	0.00037037	0.00246609
																			Hafnia-Obesumbacterium	0.122425	0.119896	0.069589	5.88928e-05	0.000106701	0.0136736	0.0271826	0.19262	0.191918	0.00113202	0.024537	0.00295931
																			Klebsiella	0.000452755	5.51755e-05	0	0.000294464	0	0.0056303	0	0	0.000107759	0	0.000833333	0
																			Kluyvera	4.52755e-05	0	0	0	0	0	0	0	0.000107759	0	0	0
																			Kosakonia	4.52755e-05	0	0	0	0	0	0	0	0	0	0	0
																			Nissabacter	9.0551e-05	0.000110351	0	0	0	0	0	0	0	0	0	0
																			Pantoea	0.000724408	0.000496579	0.000872042	0.00129564	0	0	0	0	0	0	9.25926e-05	0
																			Pectobacterium	0	0	0	0	0	0	0	0	0	0	0	0
																			Plesiomonas	0.000181102	5.51755e-05	0	0	5.33504e-05	7.31208e-05	0.000377537	0	0	0	0.000648148	0
																			Proteus	4.52755e-05	0	0	0	0	0	0	0	0	0	0	0
																			Raoultella	9.0551e-05	0	0.000116272	0	0	7.31208e-05	0	0	0.000107759	0	0	0
																			Serratia	0.0437361	0.0496579	0.0295913	5.88928e-05	0	0.00219362	0.0305805	0.0460502	0.0618534	0.00353757	0.00935185	0.000123305
																			Tatumella	0	0	0	0	0	7.31208e-05	0	0	0	0	0	0
																			Trabulsiella	9.0551e-05	0	0	0	0	0	0	0	0	0	0.000185185	0
																			Yersinia	0.000135827	0	0	0	0	0.000438725	0	0	0	0	0	0
																			[Caedibacter] taeniospiralis group	0	0	0	0	0	0	0.000188768	0	0	0	0	0
																			Acidibacter	0	0	0	0	0	0	0	0	0	0.000141503	0	0
																			Candidatus Berkiella	0	0	0	0	0	0	0	7.32118e-05	0	0	9.25926e-05	0
																			Candidatus Ovatusbacter	0	0	0	0	0.000106701	0	0	0	0	0	0	0
																			Thiofaba	0	0	0	0	0.000160051	0	0	0	0	0	0	0
																			Legionella	0	0	0	0	0	0	0	0	0	0	0.000277778	0
																			Crenothrix	0.000181102	0.000275877	0	0	0	0	0	0.000146424	0.000323276	0	0	0
																			Methylovulum	9.0551e-05	0	0	0	0	0	0	0	0	0	0	0
																			Marinobacterium	4.52755e-05	0	0	0	0	0	0	0	0	0	0	0
																			Escherichia coli	0	0	0	0	0	0	0.000283152	0	0	0.000283006	0	0
																			Oleibacter	0	0	0	0	0	0	0	0	0	0	0	0
																			Acinetobacter	0	0	0	0.000176678	5.33504e-05	7.31208e-05	9.43841e-05	0	0.000323276	0.00580161	0.00101852	0
																			Alkanindiges	0	0	0	0	5.33504e-05	0	9.43841e-05	7.32118e-05	0	0.0696194	0	0
																			Enhydrobacter	0	0	0	0	0	0	0	0	0	0	0	0
																			Perlucidibaca	0	0	0	0	0	0	0	0	0	0	0	0.000123305
																			Psychrobacter	0	0	0	0	0	0.000365604	0	0.000366059	0	0.00113202	0.00194444	0
																			Pseudomonas	9.0551e-05	5.51755e-05	0	5.88928e-05	0.000106701	7.31208e-05	0.0441718	0.000292847	0.000538793	0.000283006	9.25926e-05	0
																			Enterovibrio	4.52755e-05	0	0	0	0	0	0	0	0	0	0	0
																			Photobacterium	0	0	0	0.00041225	0.00240077	0.000146242	0	0	0	0.00438659	0	0
																			Vibrio	0.165799	0.146325	0.388698	0.000471143	0.00437473	0.291094	0.207834	0.000439271	0.00140086	0.0110372	0.0169444	0.0239211
																			Tahibacter	0	0	0	0	5.33504e-05	7.31208e-05	0	0	0	0	0	0
																			Arenimonas	0	0	0	5.88928e-05	0	0	0	0.000146424	0.000538793	0	0	0
																			Lysobacter	4.52755e-05	0	0	0	0	0	0	0	0	0.000283006	0	0
																			Pseudoxanthomonas	0	0	0	0	0	0	0	7.32118e-05	0.000107759	0	0.000555556	0
																			Stenotrophomonas	0	0	0	5.88928e-05	0	0	0	7.32118e-05	0	0	0	0
																			Leptospira	0	0.000110351	0	0	0	0	0	0	0	0	0	0
																			Turneriella	0	0	0	0	0	0	0	0	0	0	0	0.000123305
																			Candidatus Hepatoplasma	0.0153484	0.0152284	0.000174408	0	5.33504e-05	0	0	0.308954	0.264116	0.0566011	9.25926e-05	0.00234279
																			Candidatus Bacilloplasma	0.119256	0.134904	0.0214522	0.110012	0.0306765	0.00160866	0.278433	0.406179	0.380065	0.138248	0.0305556	0.0348952
																			FukuN18 freshwater group	0	0	0	0	0	0	0	0	0	0	0.000740741	0
																			Terrimicrobium	0	5.51755e-05	0	0	0	0	0	0	0	0	0	0
																			Lacunisphaera	0	0	0	0	0	0	0.000188768	0	0	0	0	0
																			Luteolibacter	0	5.51755e-05	0	0	0	0	0	0	0.000323276	0	0	0
																			Prosthecobacter	0	0	0	0	0	0	0.00141576	0	0.000107759	0.00169803	0.0012037	0
																			5e-05	47	62	41	67	95	85	96	73	81	110	119	83
																			Methanosaeta	0	5.51755e-05	0	0	0	0	0	0	0	0	0	0	1e-06	Methanosaeta	1e-06	5.61755e-05	1e-06	1e-06	1e-06	1e-06	1e-06	1e-06	1e-06	1e-06	1e-06	1e-06	1	Hypnocyclicus	Hypnocyclicus	Hypnocyclicus
																			Bryobacter	0	0	0	0	0	0	0	0	0.00075431	0	9.25926e-05	0	2e-06	Bryobacter	2e-06	2e-06	2e-06	2e-06	2e-06	2e-06	2e-06	2e-06	0.00075631	2e-06	9.45926e-05	2e-06	2	Vibrio	Vibrio	Vibrio
																			Paludibaculum	0	0	0	0	0	0	0	0	0	0	0.000648148	0	3e-06	Paludibaculum	3e-06	3e-06	3e-06	3e-06	3e-06	3e-06	3e-06	3e-06	3e-06	3e-06	0.000651148	3e-06	3	Hafnia-Obesumbacterium	Candidatus Bacilloplasma	Hafnia-Obesumbacterium
																			Blastocatella	0	0	0	0	0	0	0	0	0	0.00141503	0.00138889	0	4e-06	Blastocatella	4e-06	4e-06	4e-06	4e-06	4e-06	4e-06	4e-06	4e-06	4e-06	0.00141903	0.00139289	4e-06	4	Candidatus Bacilloplasma	Hafnia-Obesumbacterium	Serratia
																			JGI 0001001-H03	0	0	0	0	0.00106701	0.000146242	0	0	0.000538793	0	0	0	5e-06	JGI 0001001-H03	5e-06	5e-06	5e-06	5e-06	0.00107201	0.000151242	5e-06	5e-06	0.000543793	5e-06	5e-06	5e-06	5	Serratia	Serratia	Candidatus Bacilloplasma
																			Stenotrophobacter	0	0	0	0	0.000160051	0	0.00198207	0	0	0.000566011	9.25926e-05	0	6e-06	Stenotrophobacter	6e-06	6e-06	6e-06	6e-06	0.000166051	6e-06	0.00198807	6e-06	6e-06	0.000572011	9.85926e-05	6e-06	6	Enterobacter	Enterobacter	Enterobacter
																			Subgroup 10	0	0	0	0	0	0	0.000283152	0	0	0.000424508	0.00314815	0.00604192	7e-06	Subgroup 10	7e-06	7e-06	7e-06	7e-06	7e-06	7e-06	0.000290152	7e-06	7e-06	0.000431508	0.00315515	0.00604892	7	Candidatus Hepatoplasma	Candidatus Hepatoplasma	Aeromonas
																			Iamia	0	0	0	0	0	0	0	0	0	0.000141503	0.00037037	0	8e-06	Iamia	8e-06	8e-06	8e-06	8e-06	8e-06	8e-06	8e-06	8e-06	8e-06	0.000149503	0.00037837	8e-06	8	Aeromonas	[Anaerorhabdus] furcosa group	Pantoea
																			CL500-29 marine group	0	0	0	0	0	0	0.00151015	0	0	0	0	0	9e-06	CL500-29 marine group	9e-06	9e-06	9e-06	9e-06	9e-06	9e-06	0.00151915	9e-06	9e-06	9e-06	9e-06	9e-06	9	[Anaerorhabdus] furcosa group	Aeromonas	Ruminiclostridium
																			Ilumatobacter	0	0	0	0	0	0	0	0	0	0.000424508	0	0	1e-05	Ilumatobacter	1e-05	1e-05	1e-05	1e-05	1e-05	1e-05	1e-05	1e-05	1e-05	0.000434508	1e-05	1e-05	10	Citrobacter	Streptococcus	Citrobacter
																			metagenome	0	0	5.81362e-05	0	0	0	0.000471921	0	0	0.000283006	0	0	1.1e-05	metagenome	1.1e-05	1.1e-05	6.91362e-05	1.1e-05	1.1e-05	1.1e-05	0.000482921	1.1e-05	1.1e-05	0.000294006	1.1e-05	1.1e-05	11	Ruminiclostridium	Ruminiclostridium	Streptococcus
																			Actinomyces	0	0	0	0	0	7.31208e-05	0	0	0	0.00127352	0	0	1.2e-05	Actinomyces	1.2e-05	1.2e-05	1.2e-05	1.2e-05	1.2e-05	8.51208e-05	1.2e-05	1.2e-05	1.2e-05	0.00128552	1.2e-05	1.2e-05	12	Pantoea	Pantoea	Aquabacterium
																			Mobiluncus	0	0	0	0.000235571	0.00256082	7.31208e-05	0	0	0	0.00226404	0.00277778	0	1.3e-05	Mobiluncus	1.3e-05	1.3e-05	1.3e-05	0.000248571	0.00257382	8.61208e-05	1.3e-05	1.3e-05	1.3e-05	0.00227704	0.00279078	1.3e-05	13	Candidatus Arthromitus	Citrobacter	Flavobacterium
																			Varibaculum	0	0	0	0	0	0	0	0	0	0	0	0	1.4e-05	Varibaculum	1.4e-05	1.4e-05	1.4e-05	1.4e-05	1.4e-05	1.4e-05	1.4e-05	1.4e-05	1.4e-05	1.4e-05	1.4e-05	1.4e-05	14	Klebsiella	Cetobacterium	Uliginosibacterium
																			Bifidobacterium	0	0	0	0	0	0	0	0	0	0	0	0.000123305	1.5e-05	Bifidobacterium	1.5e-05	1.5e-05	1.5e-05	1.5e-05	1.5e-05	1.5e-05	1.5e-05	1.5e-05	1.5e-05	1.5e-05	1.5e-05	0.000138305	15	Streptococcus	Polynucleobacter	Ochrobactrum
																			Corynebacterium	0	0	0	0.000176678	0.00362783	0.000292483	0.00141576	0	0	0.00212254	0	0.00998767	1.6e-05	Corynebacterium	1.6e-05	1.6e-05	1.6e-05	0.000192678	0.00364383	0.000308483	0.00143176	1.6e-05	1.6e-05	0.00213854	1.6e-05	0.0100037	16	Escherichia-Shigella	Crenothrix	Candidatus Hepatoplasma
																			Corynebacterium	9.0551e-05	0.000165526	5.81362e-05	0.00182568	0.0171255	0.00621527	0.00509674	0.00131781	0.00517241	0.0370737	0.0327778	0.0463625	1.7e-05	Corynebacterium	0.000107551	0.000182526	7.51362e-05	0.00184268	0.0171425	0.00623227	0.00511374	0.00133481	0.00518941	0.0370907	0.0327948	0.0463795	17	Polynucleobacter	Candidatus Arthromitus	Zoogloea
																			Lawsonella	0	0	0	0	0	0	0	0	0	0	0.000277778	0	1.8e-05	Lawsonella	1.8e-05	1.8e-05	1.8e-05	1.8e-05	1.8e-05	1.8e-05	1.8e-05	1.8e-05	1.8e-05	1.8e-05	0.000295778	1.8e-05	18	Ochrobactrum	Escherichia-Shigella	Candidatus Arthromitus
																			Dietzia	0	0	0	0	0	0	0	0	0	0	0	0	1.9e-05	Dietzia	1.9e-05	1.9e-05	1.9e-05	1.9e-05	1.9e-05	1.9e-05	1.9e-05	1.9e-05	1.9e-05	1.9e-05	1.9e-05	1.9e-05	19	Limnohabitans	Limnohabitans	Raoultella
																			Mycobacterium	0	0	0	0	0.000160051	0	0	7.32118e-05	0	0	0.0012037	0	2e-05	Mycobacterium	2e-05	2e-05	2e-05	2e-05	0.000180051	2e-05	2e-05	9.32118e-05	2e-05	2e-05	0.0012237	2e-05	20	Crenothrix	Leptospira	Escherichia-Shigella
																			Nocardia	0	0	0	0	0	0	0	0.000219635	0.000107759	0	0.000277778	0	2.1e-05	Nocardia	2.1e-05	2.1e-05	2.1e-05	2.1e-05	2.1e-05	2.1e-05	2.1e-05	0.000240635	0.000128759	2.1e-05	0.000298778	2.1e-05
																			Rhodococcus	0	0	0	0	0.000106701	0	0	0	0	0	0	0	2.2e-05	Rhodococcus	2.2e-05	2.2e-05	2.2e-05	2.2e-05	0.000128701	2.2e-05	2.2e-05	2.2e-05	2.2e-05	2.2e-05	2.2e-05	2.2e-05
																			Modestobacter	0	0	0	0	0	0	0	0	0.000215517	0	0	0	2.3e-05	Modestobacter	2.3e-05	2.3e-05	2.3e-05	2.3e-05	2.3e-05	2.3e-05	2.3e-05	2.3e-05	0.000238517	2.3e-05	2.3e-05	2.3e-05
																			Candidatus Planktophila	0	0	0	0.000117786	0.000746906	0.000731208	0.000471921	0	0	0.00212254	0.00138889	0.00875462	2.4e-05	Candidatus Planktophila	2.4e-05	2.4e-05	2.4e-05	0.000141786	0.000770906	0.000755208	0.000495921	2.4e-05	2.4e-05	0.00214654	0.00141289	0.00877862
																			hgcI clade	9.0551e-05	0.000331053	0	0.000883392	0.0128041	0.00248611	0.00302029	0.000585694	0.00237069	0.0234895	0.0100926	0.021455	2.5e-05	hgcI clade	0.000115551	0.000356053	2.5e-05	0.000908392	0.0128291	0.00251111	0.00304529	0.000610694	0.00239569	0.0235145	0.0101176	0.02148
																			Kineosporia	0	5.51755e-05	5.81362e-05	0	0	0	0	7.32118e-05	0	0	0	0	2.6e-05	Kineosporia	2.6e-05	8.11755e-05	8.41362e-05	2.6e-05	2.6e-05	2.6e-05	2.6e-05	9.92118e-05	2.6e-05	2.6e-05	2.6e-05	2.6e-05
																			Brevibacterium	0	0	0	0	0	0	0	0	0	0	0.000185185	0	2.7e-05	Brevibacterium	2.7e-05	2.7e-05	2.7e-05	2.7e-05	2.7e-05	2.7e-05	2.7e-05	2.7e-05	2.7e-05	2.7e-05	0.000212185	2.7e-05
																			Dermabacter	0	0	0	0.000353357	0.00400128	0.000146242	0.0035866	7.32118e-05	0.00377155	0.00707514	0	0.00961776	2.8e-05	Dermabacter	2.8e-05	2.8e-05	2.8e-05	0.000381357	0.00402928	0.000174242	0.0036146	0.000101212	0.00379955	0.00710314	2.8e-05	0.00964576
																			Mobilicoccus	0	0	0	0	0	0.000146242	0	0	0	0	0	0	2.9e-05	Mobilicoccus	2.9e-05	2.9e-05	2.9e-05	2.9e-05	2.9e-05	0.000175242	2.9e-05	2.9e-05	2.9e-05	2.9e-05	2.9e-05	2.9e-05
																			Janibacter	0	0	0	0	0	0	0	0	0	0	0	0	3e-05	Janibacter	3e-05	3e-05	3e-05	3e-05	3e-05	3e-05	3e-05	3e-05	3e-05	3e-05	3e-05	3e-05
																			Aurantimicrobium	0.000181102	0.000110351	0.000174408	0	0	0	0	0.000732118	0.000431034	0	0.00101852	0	3.1e-05	Aurantimicrobium	0.000212102	0.000141351	0.000205408	3.1e-05	3.1e-05	3.1e-05	3.1e-05	0.000763118	0.000462034	3.1e-05	0.00104952	3.1e-05
																			Candidatus Aquiluna	0	0	0	0.000647821	0.00101366	0	0	0	0.0018319	0.000141503	0	0	3.2e-05	Candidatus Aquiluna	3.2e-05	3.2e-05	3.2e-05	0.000679821	0.00104566	3.2e-05	3.2e-05	3.2e-05	0.0018639	0.000173503	3.2e-05	3.2e-05
																			Candidatus Planktoluna	0	0	0	0	0	0	0	0	0	0	0	0	3.3e-05	Candidatus Planktoluna	3.3e-05	3.3e-05	3.3e-05	3.3e-05	3.3e-05	3.3e-05	3.3e-05	3.3e-05	3.3e-05	3.3e-05	3.3e-05	3.3e-05
																			Leucobacter	0	0	0	0	0.00213402	0	0	0	0	0	0	0	3.4e-05	Leucobacter	3.4e-05	3.4e-05	3.4e-05	3.4e-05	0.00216802	3.4e-05	3.4e-05	3.4e-05	3.4e-05	3.4e-05	3.4e-05	3.4e-05
																			Microbacterium	0	0	0	0	5.33504e-05	0	0	0	0	0	0	0	3.5e-05	Microbacterium	3.5e-05	3.5e-05	3.5e-05	3.5e-05	8.83504e-05	3.5e-05	3.5e-05	3.5e-05	3.5e-05	3.5e-05	3.5e-05	3.5e-05
																			Pseudoclavibacter	0	0	0	0	0	0	0	0	0	0	0	0	3.6e-05	Pseudoclavibacter	3.6e-05	3.6e-05	3.6e-05	3.6e-05	3.6e-05	3.6e-05	3.6e-05	3.6e-05	3.6e-05	3.6e-05	3.6e-05	3.6e-05
																			Kocuria	0	0	0	0	0	0	0	0	0	0	0	0	3.7e-05	Kocuria	3.7e-05	3.7e-05	3.7e-05	3.7e-05	3.7e-05	3.7e-05	3.7e-05	3.7e-05	3.7e-05	3.7e-05	3.7e-05	3.7e-05
																			Micrococcus	0	0	0	0	0.00192061	0	0	0	0	0	0	0	3.8e-05	Micrococcus	3.8e-05	3.8e-05	3.8e-05	3.8e-05	0.00195861	3.8e-05	3.8e-05	3.8e-05	3.8e-05	3.8e-05	3.8e-05	3.8e-05
																			Aeromicrobium	0	0	0	0	0	0	0	0	0	0	0	0.000493218	3.9e-05	Aeromicrobium	3.9e-05	3.9e-05	3.9e-05	3.9e-05	3.9e-05	3.9e-05	3.9e-05	3.9e-05	3.9e-05	3.9e-05	3.9e-05	0.000532218
																			Nocardioides	0	0	0	0	0	0	0	0	0	0	0	0.000493218	4e-05	Nocardioides	4e-05	4e-05	4e-05	4e-05	4e-05	4e-05	4e-05	4e-05	4e-05	4e-05	4e-05	0.000533218
																			Cutibacterium	0	0	0	0.000353357	0	0.000146242	0	0	0	0.000283006	0	0.000123305	4.1e-05	Cutibacterium	4.1e-05	4.1e-05	4.1e-05	0.000394357	4.1e-05	0.000187242	4.1e-05	4.1e-05	4.1e-05	0.000324006	4.1e-05	0.000164305
																			Propionimicrobium	0.000135827	5.51755e-05	0	0.000530035	0.00778916	0.00095057	0.00198207	0	0.00107759	0.00735814	0.00574074	0.00998767	4.2e-05	Propionimicrobium	0.000177827	9.71755e-05	4.2e-05	0.000572035	0.00783116	0.00099257	0.00202407	4.2e-05	0.00111959	0.00740014	0.00578274	0.0100297
																			Pseudonocardia	0	0	0	0	0	0	0	0	0	0.000141503	0	0	4.3e-05	Pseudonocardia	4.3e-05	4.3e-05	4.3e-05	4.3e-05	4.3e-05	4.3e-05	4.3e-05	4.3e-05	4.3e-05	0.000184503	4.3e-05	4.3e-05
																			Bacteroides	0	0	0	5.88928e-05	0.0065621	0.000658087	0.000471921	0	0.00247845	0.0101882	0.000185185	0	4.4e-05	Bacteroides	4.4e-05	4.4e-05	4.4e-05	0.000102893	0.0066061	0.000702087	0.000515921	4.4e-05	0.00252245	0.0102322	0.000229185	4.4e-05
																			Porphyromonas	0	5.51755e-05	0	0.000883392	0.0166987	0.00255923	0.00264276	0.00161066	0.00226293	0.0120277	0.0119444	0.0414303	4.5e-05	Porphyromonas	4.5e-05	0.000100175	4.5e-05	0.000928392	0.0167437	0.00260423	0.00268776	0.00165566	0.00230793	0.0120727	0.0119894	0.0414753
																			Prevotella	0	0	0	0.000471143	0.0136577	0.000658087	0.00207645	0	0.00140086	0.00735814	0.00768519	0.00937115	4.6e-05	Prevotella	4.6e-05	4.6e-05	4.6e-05	0.000517143	0.0137037	0.000704087	0.00212245	4.6e-05	0.00144686	0.00740414	0.00773119	0.00941715
																			Alistipes	0	0	0	0	0	0.000219362	0	0	0	0	0.00509259	0	4.7e-05	Alistipes	4.7e-05	4.7e-05	4.7e-05	4.7e-05	4.7e-05	0.000266362	4.7e-05	4.7e-05	4.7e-05	4.7e-05	0.00513959	4.7e-05
																			Parabacteroides	0	0	0	5.88928e-05	0	0	0	7.32118e-05	0	0	0	0	4.8e-05	Parabacteroides	4.8e-05	4.8e-05	4.8e-05	0.000106893	4.8e-05	4.8e-05	4.8e-05	0.000121212	4.8e-05	4.8e-05	4.8e-05	4.8e-05
																			Dinghuibacter	0	0	5.81362e-05	0.000353357	0.00832266	0.000219362	0.0023596	0.000219635	0	0	0.0107407	0.0104809	4.9e-05	Dinghuibacter	4.9e-05	4.9e-05	0.000107136	0.000402357	0.00837166	0.000268362	0.0024086	0.000268635	4.9e-05	4.9e-05	0.0107897	0.0105299
																			Ferruginibacter	0	0	0	0	0	0	0.000188768	0	0	0.000424508	0.000833333	0	5e-05	Ferruginibacter	5e-05	5e-05	5e-05	5e-05	5e-05	5e-05	0.000238768	5e-05	5e-05	0.000474508	0.000883333	5e-05
																			Flavihumibacter	0	0	0	0	0	0	0	0.000146424	0	0	0	0	5.1e-05	Flavihumibacter	5.1e-05	5.1e-05	5.1e-05	5.1e-05	5.1e-05	5.1e-05	5.1e-05	0.000197424	5.1e-05	5.1e-05	5.1e-05	5.1e-05
																			Sediminibacterium	0	0	0	0	0.00218737	0.00109681	0.000283152	0	0.0018319	0.0052356	0.000833333	0	5.2e-05	Sediminibacterium	5.2e-05	5.2e-05	5.2e-05	5.2e-05	0.00223937	0.00114881	0.000335152	5.2e-05	0.0018839	0.0052876	0.000885333	5.2e-05
																			Terrimonas	0	0	0	0	5.33504e-05	0	0.000471921	0	0	0	0.000648148	0.000123305	5.3e-05	Terrimonas	5.3e-05	5.3e-05	5.3e-05	5.3e-05	0.00010635	5.3e-05	0.000524921	5.3e-05	5.3e-05	5.3e-05	0.000701148	0.000176305
																			Candidatus Aquirestis	0	0	0	0.000176678	0.00266752	7.31208e-05	0.00113261	0	0.00571121	0.00976369	0.00527778	0	5.4e-05	Candidatus Aquirestis	5.4e-05	5.4e-05	5.4e-05	0.000230678	0.00272152	0.000127121	0.00118661	5.4e-05	0.00576521	0.00981769	0.00533178	5.4e-05
																			Algoriphagus	0	0	0	0.00100118	0.0145647	0.0021205	0.00207645	0.00117139	0.0049569	0	0.0337037	0.00443896	5.5e-05	Algoriphagus	5.5e-05	5.5e-05	5.5e-05	0.00105618	0.0146197	0.0021755	0.00213145	0.00122639	0.0050119	5.5e-05	0.0337587	0.00449396
																			Cytophaga	0	0	5.81362e-05	0	0	0	0	0	0	0	0	0	5.6e-05	Cytophaga	5.6e-05	5.6e-05	0.000114136	5.6e-05	5.6e-05	5.6e-05	5.6e-05	5.6e-05	5.6e-05	5.6e-05	5.6e-05	5.6e-05
																			OLB12	0	0	0	0	0.000213402	0	0	0	0	0.000424508	0	0	5.7e-05	OLB12	5.7e-05	5.7e-05	5.7e-05	5.7e-05	0.000270402	5.7e-05	5.7e-05	5.7e-05	5.7e-05	0.000481508	5.7e-05	5.7e-05
																			Arcicella	0	0	0	0	0	0	0	0	0	0	0	0.000369914	5.8e-05	Arcicella	5.8e-05	5.8e-05	5.8e-05	5.8e-05	5.8e-05	5.8e-05	5.8e-05	5.8e-05	5.8e-05	5.8e-05	5.8e-05	0.000427914
																			Lacihabitans	0	0	0	0	5.33504e-05	7.31208e-05	0.000566305	0	0	0	9.25926e-05	0	5.9e-05	Lacihabitans	5.9e-05	5.9e-05	5.9e-05	5.9e-05	0.00011235	0.000132121	0.000625305	5.9e-05	5.9e-05	5.9e-05	0.000151593	5.9e-05
																			Pseudarcicella	0	0	5.81362e-05	0.00041225	0.00848271	0.0013893	0	0.00131781	0.000431034	0.00466959	0.0387963	0.0220715	6e-05	Pseudarcicella	6e-05	6e-05	0.000118136	0.00047225	0.00854271	0.0014493	6e-05	0.00137781	0.000491034	0.00472959	0.0388563	0.0221315
																			Fluviicola	0	0	0.000116272	0	0.00725566	7.31208e-05	0	0.000146424	0.000323276	0.0053771	0.00333333	0.0167694	6.1e-05	Fluviicola	6.1e-05	6.1e-05	0.000177272	6.1e-05	0.00731666	0.000134121	6.1e-05	0.000207424	0.000384276	0.0054381	0.00339433	0.0168304
																			Flavobacterium	0	0.000110351	0.000581362	0.00111896	0.0147781	0.00124305	0.000188768	0.00197672	0.00118534	0.00113202	0.0181481	0.019852	6.2e-05	Flavobacterium	6.2e-05	0.000172351	0.000643362	0.00118096	0.0148401	0.00130505	0.000250768	0.00203872	0.00124734	0.00119402	0.0182101	0.019914
																			Myroides	0	0	0	0	0	0	9.43841e-05	0	0	0	0	0	6.3e-05	Myroides	6.3e-05	6.3e-05	6.3e-05	6.3e-05	6.3e-05	6.3e-05	0.000157384	6.3e-05	6.3e-05	6.3e-05	6.3e-05	6.3e-05
																			Chryseobacterium	0	5.51755e-05	0	0.0127208	0.0118971	0.000219362	0	0.000219635	0	0.0847602	0	0	6.4e-05	Chryseobacterium	6.4e-05	0.000119175	6.4e-05	0.0127848	0.0119611	0.000283362	6.4e-05	0.000283635	6.4e-05	0.0848242	6.4e-05	6.4e-05
																			Elizabethkingia	0	0	0	0	0	0	0	0	0	0	0.00240741	0	6.5e-05	Elizabethkingia	6.5e-05	6.5e-05	6.5e-05	6.5e-05	6.5e-05	6.5e-05	6.5e-05	6.5e-05	6.5e-05	6.5e-05	0.00247241	6.5e-05
																			Pedobacter	0	0	0	0	0	0	0	7.32118e-05	0	0.000141503	0	0	6.6e-05	Pedobacter	6.6e-05	6.6e-05	6.6e-05	6.6e-05	6.6e-05	6.6e-05	6.6e-05	0.000139212	6.6e-05	0.000207503	6.6e-05	6.6e-05
																			Leptolinea	0	0	0	0	0	0	0	0	0	0	0	0	6.7e-05	Leptolinea	6.7e-05	6.7e-05	6.7e-05	6.7e-05	6.7e-05	6.7e-05	6.7e-05	6.7e-05	6.7e-05	6.7e-05	6.7e-05	6.7e-05
																			Other cyanobacterium	0	0	0	0	0	0	0	0	0	0.00325456	0	0	6.8e-05	Other cyanobacterium	6.8e-05	6.8e-05	6.8e-05	6.8e-05	6.8e-05	6.8e-05	6.8e-05	6.8e-05	6.8e-05	0.00332256	6.8e-05	6.8e-05
																			Epipyxis sp. PR26KG	0	0	0	0	0	7.31208e-05	0	0	0	0	0	0	6.9e-05	Epipyxis sp. PR26KG	6.9e-05	6.9e-05	6.9e-05	6.9e-05	6.9e-05	0.000142121	6.9e-05	6.9e-05	6.9e-05	6.9e-05	6.9e-05	6.9e-05
																			Gossypium arboreum	0	5.51755e-05	0	0	0	0.000292483	0	0	0.000215517	0.0246215	0	0	7e-05	Gossypium arboreum	7e-05	0.000125175	7e-05	7e-05	7e-05	0.000362483	7e-05	7e-05	0.000285517	0.0246915	7e-05	7e-05
																			Nicotiana tabacum (common tobacco)	0	0	0	0	0	0	0	0	0	0.000566011	0	0	7.1e-05	Nicotiana tabacum (common tobacco)	7.1e-05	7.1e-05	7.1e-05	7.1e-05	7.1e-05	7.1e-05	7.1e-05	7.1e-05	7.1e-05	0.000637011	7.1e-05	7.1e-05
																			Panax ginseng	0	0	0	0	0	0	0	0	0	0.000424508	0	0	7.2e-05	Panax ginseng	7.2e-05	7.2e-05	7.2e-05	7.2e-05	7.2e-05	7.2e-05	7.2e-05	7.2e-05	7.2e-05	0.000496508	7.2e-05	7.2e-05
																			Phaseolus acutifolius (tepary bean)	0	0	0	0	0	0	0	0	0.000107759	0	0	0	7.3e-05	Phaseolus acutifolius (tepary bean)	7.3e-05	7.3e-05	7.3e-05	7.3e-05	7.3e-05	7.3e-05	7.3e-05	7.3e-05	0.000180759	7.3e-05	7.3e-05	7.3e-05
																			Solanum melongena (eggplant)	0	0	0	0	0	0	0	0	0	0.0053771	0	0	7.4e-05	Solanum melongena (eggplant)	7.4e-05	7.4e-05	7.4e-05	7.4e-05	7.4e-05	7.4e-05	7.4e-05	7.4e-05	7.4e-05	0.0054511	7.4e-05	7.4e-05
																			Solanum torvum	0	0	0	0	0	0	0	0	0	0.00367907	0	0	7.5e-05	Solanum torvum	7.5e-05	7.5e-05	7.5e-05	7.5e-05	7.5e-05	7.5e-05	7.5e-05	7.5e-05	7.5e-05	0.00375407	7.5e-05	7.5e-05
																			Other eukaryote	0	0	0	0	0	0	0	0	0	0.000283006	0	0	7.6e-05	Other eukaryote	7.6e-05	7.6e-05	7.6e-05	7.6e-05	7.6e-05	7.6e-05	7.6e-05	7.6e-05	7.6e-05	0.000359006	7.6e-05	7.6e-05
																			Other prokaryote	0	0	0	0	0	0	0	0	0	0.00297156	0	0	7.7e-05	Other prokaryote	7.7e-05	7.7e-05	7.7e-05	7.7e-05	7.7e-05	7.7e-05	7.7e-05	7.7e-05	7.7e-05	0.00304856	7.7e-05	7.7e-05
																			Chalicogloea CCALA 975	0	0	0	0	0	0	0	0	0.000215517	0	0	0	7.8e-05	Chalicogloea CCALA 975	7.8e-05	7.8e-05	7.8e-05	7.8e-05	7.8e-05	7.8e-05	7.8e-05	7.8e-05	0.000293517	7.8e-05	7.8e-05	7.8e-05
																			Calothrix PCC-6303	0	0	0	0	0.00101366	0.000146242	0	0	0	0	0	0	7.9e-05	Calothrix PCC-6303	7.9e-05	7.9e-05	7.9e-05	7.9e-05	0.00109266	0.000225242	7.9e-05	7.9e-05	7.9e-05	7.9e-05	7.9e-05	7.9e-05
																			Pseudanabaena PCC-7429	0	0	0	0	0	0	0	0	0	0	0	0	8e-05	Pseudanabaena PCC-7429	8e-05	8e-05	8e-05	8e-05	8e-05	8e-05	8e-05	8e-05	8e-05	8e-05	8e-05	8e-05
																			Cyanobium PCC-6307	0	0.000165526	0	0.000176678	0.0064554	7.31208e-05	9.43841e-05	0.000219635	0	0	0	0	8.1e-05	Cyanobium PCC-6307	8.1e-05	0.000246526	8.1e-05	0.000257678	0.0065364	0.000154121	0.000175384	0.000300635	8.1e-05	8.1e-05	8.1e-05	8.1e-05
																			Deinococcus	0	0	0	0	0	0	0	0	0	0	0	0	8.2e-05	Deinococcus	8.2e-05	8.2e-05	8.2e-05	8.2e-05	8.2e-05	8.2e-05	8.2e-05	8.2e-05	8.2e-05	8.2e-05	8.2e-05	8.2e-05
																			TM6 bacterium GW2011_GWF2_43_87	0	0	0	0.000117786	0	0	0	0	0	0	0	0	8.3e-05	TM6 bacterium GW2011_GWF2_43_87	8.3e-05	8.3e-05	8.3e-05	0.000200786	8.3e-05	8.3e-05	8.3e-05	8.3e-05	8.3e-05	8.3e-05	8.3e-05	8.3e-05
																			Arcobacter	0	0	0	0	0	0	0	0	0	0	0	0.00147965	8.4e-05	Arcobacter	8.4e-05	8.4e-05	8.4e-05	8.4e-05	8.4e-05	8.4e-05	8.4e-05	8.4e-05	8.4e-05	8.4e-05	8.4e-05	0.00156365
																			Campylobacter	0	0.000110351	0	0.000294464	0.00352113	0.000146242	0.00396413	0	0	0.00311306	0.00453704	0.0122072	8.5e-05	Campylobacter	8.5e-05	0.000195351	8.5e-05	0.000379464	0.00360613	0.000231242	0.00404913	8.5e-05	8.5e-05	0.00319806	0.00462204	0.0122922
																			Helicobacter	0	0.000110351	0	5.88928e-05	0.00421468	0.000365604	0.00377537	0	0	0.00834866	0.00148148	0.0025894	8.6e-05	Helicobacter	8.6e-05	0.000196351	8.6e-05	0.000144893	0.00430068	0.000451604	0.00386137	8.6e-05	8.6e-05	0.00843466	0.00156748	0.0026754
																			Anoxybacillus	0	0	0	0	0	0	0	0	0	0	0	0	8.7e-05	Anoxybacillus	8.7e-05	8.7e-05	8.7e-05	8.7e-05	8.7e-05	8.7e-05	8.7e-05	8.7e-05	8.7e-05	8.7e-05	8.7e-05	8.7e-05
																			Gemella	0	0	0	0	0.00149381	0.000438725	0	0	0	0	0	0.000123305	8.8e-05	Gemella	8.8e-05	8.8e-05	8.8e-05	8.8e-05	0.00158181	0.000526725	8.8e-05	8.8e-05	8.8e-05	8.8e-05	8.8e-05	0.000211305
																			Staphylococcus	0	0	0	0	0.000266752	0	9.43841e-05	0	0	0.00183954	0	0.000123305	8.9e-05	Staphylococcus	8.9e-05	8.9e-05	8.9e-05	8.9e-05	0.000355752	8.9e-05	0.000183384	8.9e-05	8.9e-05	0.00192854	8.9e-05	0.000212305
																			Eremococcus	0	0	0	0	0	7.31208e-05	0	0	0	0.00268855	0	0.00295931	9e-05	Eremococcus	9e-05	9e-05	9e-05	9e-05	9e-05	0.000163121	9e-05	9e-05	9e-05	0.00277855	9e-05	0.00304931
																			Enterococcus	0	0	5.81362e-05	0	0	0	0	0	0	0	0	0	9.1e-05	Enterococcus	9.1e-05	9.1e-05	0.000149136	9.1e-05	9.1e-05	9.1e-05	9.1e-05	9.1e-05	9.1e-05	9.1e-05	9.1e-05	9.1e-05
																			Lactobacillus	0	0	0	5.88928e-05	0.000373453	0	9.43841e-05	7.32118e-05	0	0.00127352	0.00231481	0.000863132	9.2e-05	Lactobacillus	9.2e-05	9.2e-05	9.2e-05	0.000150893	0.000465453	9.2e-05	0.000186384	0.000165212	9.2e-05	0.00136552	0.00240681	0.000955132
																			Lactococcus	0	5.51755e-05	0	0	0	0	0	0	0	0	0.00268519	0	9.3e-05	Lactococcus	9.3e-05	0.000148175	9.3e-05	9.3e-05	9.3e-05	9.3e-05	9.3e-05	9.3e-05	9.3e-05	9.3e-05	0.00277819	9.3e-05
																			Lactovum	9.0551e-05	0	0	0	0	0.00087745	0	0.0101032	0.00862069	0.00452809	0.0744444	0.152651	9.4e-05	Lactovum	0.000184551	9.4e-05	9.4e-05	9.4e-05	9.4e-05	0.00097145	9.4e-05	0.0101972	0.00871469	0.00462209	0.0745384	0.152745
																			Streptococcus	0.000588582	0.00115868	0.000639498	0.00812721	0.190087	0.0200351	0.0284096	0.00483198	0.0179957	0.194425	0.177593	0.243773	9.5e-05	Streptococcus	0.000683582	0.00125368	0.000734498	0.00822221	0.190182	0.0201301	0.0285046	0.00492698	0.0180907	0.19452	0.177688	0.243868
																			Candidatus Arthromitus	0.000633857	0.000441404	0.000290681	0.000235571	0	0	0.0299198	0	0	0	0.171759	0.00123305	9.6e-05	Candidatus Arthromitus	0.000729857	0.000537404	0.000386681	0.000331571	9.6e-05	9.6e-05	0.0300158	9.6e-05	9.6e-05	9.6e-05	0.171855	0.00132905
																			Clostridium sensu stricto 1	0	0	0	0	0	0	9.43841e-05	0	0	0	0	0	9.7e-05	Clostridium sensu stricto 1	9.7e-05	9.7e-05	9.7e-05	9.7e-05	9.7e-05	9.7e-05	0.000191384	9.7e-05	9.7e-05	9.7e-05	9.7e-05	9.7e-05
																			Clostridium sensu stricto 13	0	0	0	0	0	0	0.000188768	0.000219635	0.000215517	0	0	0	9.8e-05	Clostridium sensu stricto 13	9.8e-05	9.8e-05	9.8e-05	9.8e-05	9.8e-05	9.8e-05	0.000286768	0.000317635	0.000313517	9.8e-05	9.8e-05	9.8e-05
																			Clostridium sensu stricto 9	0	0	0	0	0	0	0	0	0.000431034	0	0	0	9.9e-05	Clostridium sensu stricto 9	9.9e-05	9.9e-05	9.9e-05	9.9e-05	9.9e-05	9.9e-05	9.9e-05	9.9e-05	0.000530034	9.9e-05	9.9e-05	9.9e-05
																			Oxobacter	0.000135827	0.000110351	0.000116272	0.000176678	0	0	0.00934403	0	0	0	0.0490741	0.000123305	0.0001	Oxobacter	0.000235827	0.000210351	0.000216272	0.000276678	0.0001	0.0001	0.00944403	0.0001	0.0001	0.0001	0.0491741	0.000223305
																			Anaerococcus	0.000135827	0.000165526	5.81362e-05	0.000706714	0.019793	0.00197426	0.00575743	0.000878542	0.00258621	0.0288666	0.0218519	0.0131936	0.000101	Anaerococcus	0.000236827	0.000266526	0.000159136	0.000807714	0.019894	0.00207526	0.00585843	0.000979542	0.00268721	0.0289676	0.0219529	0.0132946
																			Ezakiella	0	0.000110351	0	0.000883392	0.0197397	0.00226674	0.00707881	0.00102497	0.00204741	0.0195274	0.0108333	0.0403206	0.000102	Ezakiella	0.000102	0.000212351	0.000102	0.000985392	0.0198417	0.00236874	0.00718081	0.00112697	0.00214941	0.0196294	0.0109353	0.0404226
																			Finegoldia	0	0	0	0.000176678	0	7.31208e-05	0	0	0	0.00169803	0	0	0.000103	Finegoldia	0.000103	0.000103	0.000103	0.000279678	0.000103	0.000176121	0.000103	0.000103	0.000103	0.00180103	0.000103	0.000103
																			Peptoniphilus	0	0.000110351	0	0.000353357	0.0124306	0.00131617	0.00641812	0.000366059	0.00107759	0.00820716	0.0108333	0.00702836	0.000104	Peptoniphilus	0.000104	0.000214351	0.000104	0.000457357	0.0125346	0.00142017	0.00652212	0.000470059	0.00118159	0.00831116	0.0109373	0.00713236
																			Lachnospiraceae ND3007 group	0	0	0	0	0	0	0	0	0	0	0	0.000986436	0.000105	Lachnospiraceae ND3007 group	0.000105	0.000105	0.000105	0.000105	0.000105	0.000105	0.000105	0.000105	0.000105	0.000105	0.000105	0.00109144
																			Lachnospiraceae NK4A136 group	0	0	0	0	0	0	0	0	0	0	0	0	0.000106	Lachnospiraceae NK4A136 group	0.000106	0.000106	0.000106	0.000106	0.000106	0.000106	0.000106	0.000106	0.000106	0.000106	0.000106	0.000106
																			Lachnospiraceae UCG-001	0	0	0	0	5.33504e-05	0	0	0	0	0	0	0	0.000107	Lachnospiraceae UCG-001	0.000107	0.000107	0.000107	0.000107	0.00016035	0.000107	0.000107	0.000107	0.000107	0.000107	0.000107	0.000107
																			[Eubacterium] ruminantium group	0.000181102	0	0	0	0	0	0	0	0	0	0	0	0.000108	[Eubacterium] ruminantium group	0.000289102	0.000108	0.000108	0.000108	0.000108	0.000108	0.000108	0.000108	0.000108	0.000108	0.000108	0.000108
																			Paraclostridium	0	0	0	5.88928e-05	0.000693555	0	0	0	0	0.00113202	0	0	0.000109	Paraclostridium	0.000109	0.000109	0.000109	0.000167893	0.000802555	0.000109	0.000109	0.000109	0.000109	0.00124102	0.000109	0.000109
																			Peptostreptococcus	0	0	5.81362e-05	0	0.00144046	7.31208e-05	0.000566305	0	0.000862069	0.00297156	0	0	0.00011	Peptostreptococcus	0.00011	0.00011	0.000168136	0.00011	0.00155046	0.000183121	0.000676305	0.00011	0.000972069	0.00308156	0.00011	0.00011
																			Faecalibacterium	0	0	0	0	0	0	0	0	0.00172414	0	0	0	0.000111	Faecalibacterium	0.000111	0.000111	0.000111	0.000111	0.000111	0.000111	0.000111	0.000111	0.00183514	0.000111	0.000111	0.000111
																			Oscillibacter	0	0	0	0	0	0	0	0	0	0	0.00814815	0	0.000112	Oscillibacter	0.000112	0.000112	0.000112	0.000112	0.000112	0.000112	0.000112	0.000112	0.000112	0.000112	0.00826015	0.000112
																			Ruminiclostridium	0.00158464	0.00104833	0.000930178	0	0.000853606	0	0.204247	0	0	0	0	0	0.000113	Ruminiclostridium	0.00169764	0.00116133	0.00104318	0.000113	0.000966606	0.000113	0.20436	0.000113	0.000113	0.000113	0.000113	0.000113
																			Ruminococcaceae UCG-005	0	0	0	0	0	0	0	0	0	0	0	0	0.000114	Ruminococcaceae UCG-005	0.000114	0.000114	0.000114	0.000114	0.000114	0.000114	0.000114	0.000114	0.000114	0.000114	0.000114	0.000114
																			Ruminococcus	0	0	0	0	0	0	0	0	0	0	0	0	0.000115	Ruminococcus	0.000115	0.000115	0.000115	0.000115	0.000115	0.000115	0.000115	0.000115	0.000115	0.000115	0.000115	0.000115
																			Subdoligranulum	0	0	0	0	0	0	0	0	0.000215517	0	0	0	0.000116	Subdoligranulum	0.000116	0.000116	0.000116	0.000116	0.000116	0.000116	0.000116	0.000116	0.000331517	0.000116	0.000116	0.000116
																			ZOR0006	0.000316929	0.000220702	0	0	0	0	0	0	0	0	0	0	0.000117	ZOR0006	0.000433929	0.000337702	0.000117	0.000117	0.000117	0.000117	0.000117	0.000117	0.000117	0.000117	0.000117	0.000117
																			[Anaerorhabdus] furcosa group	0.00996061	0.0119731	0	0	0	7.31208e-05	0.00103823	0	0.000215517	0	0.000648148	0	0.000118	[Anaerorhabdus] furcosa group	0.0100786	0.0120911	0.000118	0.000118	0.000118	0.000191121	0.00115623	0.000118	0.000333517	0.000118	0.000766148	0.000118
																			Phascolarctobacterium	0	0	0	0	0	0	0	0	0	0	0	0	0.000119	Phascolarctobacterium	0.000119	0.000119	0.000119	0.000119	0.000119	0.000119	0.000119	0.000119	0.000119	0.000119	0.000119	0.000119
																			Dialister	0	0	0	0	0.000426803	0	0	0.000219635	0	0.00113202	0.00296296	0.00209618	0.00012	Dialister	0.00012	0.00012	0.00012	0.00012	0.000546803	0.00012	0.00012	0.000339635	0.00012	0.00125202	0.00308296	0.00221618
																			Negativicoccus	0	5.51755e-05	0	0.000235571	0.00464149	0.000292483	0.00339783	0.000146424	0.000323276	0.00481109	0.00203704	0.0188656	0.000121	Negativicoccus	0.000121	0.000176175	0.000121	0.000356571	0.00476249	0.000413483	0.00351883	0.000267424	0.000444276	0.00493209	0.00215804	0.0189866
																			Cetobacterium	0.000271653	0.000441404	0	0	0	0	0	0.000512483	0.000538793	0	0	0	0.000122	Cetobacterium	0.000393653	0.000563404	0.000122	0.000122	0.000122	0.000122	0.000122	0.000634483	0.000660793	0.000122	0.000122	0.000122
																			Hypnocyclicus	0.473808	0.477985	0.462996	0.00111896	0.00901622	0.00087745	0.0148183	0.00139102	0	0.0128768	0	0.0146732	0.000123	Hypnocyclicus	0.473931	0.478108	0.463119	0.00124196	0.00913922	0.00100045	0.0149413	0.00151402	0.000123	0.0129998	0.000123	0.0147962
																			Nitrospira	0	0	0	0	0.000426803	0	0.0023596	0	0.000107759	0.00141503	0.0012037	0.00197287	0.000124	Nitrospira	0.000124	0.000124	0.000124	0.000124	0.000550803	0.000124	0.0024836	0.000124	0.000231759	0.00153903	0.0013277	0.00209687
																			SM1A02	0	0	0	5.88928e-05	0	0.000219362	0	0	0	0	0	0	0.000125	SM1A02	0.000125	0.000125	0.000125	0.000183893	0.000125	0.000344362	0.000125	0.000125	0.000125	0.000125	0.000125	0.000125
																			Fimbriiglobus	0	5.51755e-05	0	0	0	0	0.000755073	7.32118e-05	0	0.00127352	0.000925926	0	0.000126	Fimbriiglobus	0.000126	0.000181175	0.000126	0.000126	0.000126	0.000126	0.000881073	0.000199212	0.000126	0.00139952	0.00105193	0.000126
																			Gemmata	0	0	0	5.88928e-05	0.000213402	0	0.000566305	0	0	0.000141503	0.00138889	0.000123305	0.000127	Gemmata	0.000127	0.000127	0.000127	0.000185893	0.000340402	0.000127	0.000693305	0.000127	0.000127	0.000268503	0.00151589	0.000250305
																			Telmatocola	0	0	0	0	0	0	0.000188768	0	0	0.000283006	0.00166667	0	0.000128	Telmatocola	0.000128	0.000128	0.000128	0.000128	0.000128	0.000128	0.000316768	0.000128	0.000128	0.000411006	0.00179467	0.000128
																			Blastopirellula	0	0	0	0	0	0	0	0.000146424	0	0	0	0	0.000129	Blastopirellula	0.000129	0.000129	0.000129	0.000129	0.000129	0.000129	0.000129	0.000275424	0.000129	0.000129	0.000129	0.000129
																			Pir3 lineage	0	0	0	0	0	0	0	0	0	0	0	0	0.00013	Pir3 lineage	0.00013	0.00013	0.00013	0.00013	0.00013	0.00013	0.00013	0.00013	0.00013	0.00013	0.00013	0.00013
																			Pir4 lineage	0	0	0	0	0	0	0	7.32118e-05	0	0	0.0012963	0	0.000131	Pir4 lineage	0.000131	0.000131	0.000131	0.000131	0.000131	0.000131	0.000131	0.000204212	0.000131	0.000131	0.0014273	0.000131
																			Pirellula	0	5.51755e-05	0	0	0	0	0.00132138	0	0.000107759	0.00141503	0.00148148	0.00382244	0.000132	Pirellula	0.000132	0.000187175	0.000132	0.000132	0.000132	0.000132	0.00145338	0.000132	0.000239759	0.00154703	0.00161348	0.00395444
																			SH-PL14	0.000135827	0	5.81362e-05	0	0	0	0.000377537	0.000219635	0.000107759	0.000990519	0	0	0.000133	SH-PL14	0.000268827	0.000133	0.000191136	0.000133	0.000133	0.000133	0.000510537	0.000352635	0.000240759	0.00112352	0.000133	0.000133
																			Planctopirus	0	0	0	0.000706714	0	0	0	0	0	0	0	0.00431566	0.000134	Planctopirus	0.000134	0.000134	0.000134	0.000840714	0.000134	0.000134	0.000134	0.000134	0.000134	0.000134	0.000134	0.00444966
																			Schlesneria	0	0	0	0	0	0	0	0	0	0	0.00037037	0.000739827	0.000135	Schlesneria	0.000135	0.000135	0.000135	0.000135	0.000135	0.000135	0.000135	0.000135	0.000135	0.000135	0.00050537	0.000874827
																			Craurococcus	0	0	0	0	0	0	0	0	0	0	0.00111111	0	0.000136	Craurococcus	0.000136	0.000136	0.000136	0.000136	0.000136	0.000136	0.000136	0.000136	0.000136	0.000136	0.00124711	0.000136
																			Roseococcus	0	0	0	0	0	7.31208e-05	0	0	0.000431034	0	0	0	0.000137	Roseococcus	0.000137	0.000137	0.000137	0.000137	0.000137	0.000210121	0.000137	0.000137	0.000568034	0.000137	0.000137	0.000137
																			Roseomonas	0	0	0	0	0.000586854	0	0	0	0	0	0	0	0.000138	Roseomonas	0.000138	0.000138	0.000138	0.000138	0.000724854	0.000138	0.000138	0.000138	0.000138	0.000138	0.000138	0.000138
																			Inquilinus	0	0	0	0	0	0	0	0	0	0	9.25926e-05	0	0.000139	Inquilinus	0.000139	0.000139	0.000139	0.000139	0.000139	0.000139	0.000139	0.000139	0.000139	0.000139	0.000231593	0.000139
																			Brevundimonas	0	0	0	0	0	0	0	0	0	0.000566011	0	0	0.00014	Brevundimonas	0.00014	0.00014	0.00014	0.00014	0.00014	0.00014	0.00014	0.00014	0.00014	0.000706011	0.00014	0.00014
																			Phenylobacterium	0	5.51755e-05	0	0	0	0	0	0	0	0.000283006	0	0	0.000141	Phenylobacterium	0.000141	0.000196175	0.000141	0.000141	0.000141	0.000141	0.000141	0.000141	0.000141	0.000424006	0.000141	0.000141
																			Hirschia	0	0	5.81362e-05	0	0	0	0	0	0.000215517	0	0.00185185	0	0.000142	Hirschia	0.000142	0.000142	0.000200136	0.000142	0.000142	0.000142	0.000142	0.000142	0.000357517	0.000142	0.00199385	0.000142
																			SWB02	0	0	0	0	0	0	0	0	0	0	0	0.000369914	0.000143	SWB02	0.000143	0.000143	0.000143	0.000143	0.000143	0.000143	0.000143	0.000143	0.000143	0.000143	0.000143	0.000512914
																			UKL13-1	0	0	0	0	0	0	0.00151015	7.32118e-05	0	0	0	0	0.000144	UKL13-1	0.000144	0.000144	0.000144	0.000144	0.000144	0.000144	0.00165415	0.000217212	0.000144	0.000144	0.000144	0.000144
																			Amphiplicatus	0	0	0	0	0	0	0.000188768	0	0	0	0	0	0.000145	Amphiplicatus	0.000145	0.000145	0.000145	0.000145	0.000145	0.000145	0.000333768	0.000145	0.000145	0.000145	0.000145	0.000145
																			Dongia	0	0	0	0	0	0	0.000377537	0	0	0.000141503	0	0	0.000146	Dongia	0.000146	0.000146	0.000146	0.000146	0.000146	0.000146	0.000523537	0.000146	0.000146	0.000287503	0.000146	0.000146
																			Reyranella	0	0	0	5.88928e-05	0	0	0.00226522	0.000146424	0.000107759	0	0.000462963	0.000739827	0.000147	Reyranella	0.000147	0.000147	0.000147	0.000205893	0.000147	0.000147	0.00241222	0.000293424	0.000254759	0.000147	0.000609963	0.000886827
																			Bosea	0	0	5.81362e-05	0.000176678	0.000800256	0	0.000283152	0	0	0	0.000277778	0	0.000148	Bosea	0.000148	0.000148	0.000206136	0.000324678	0.000948256	0.000148	0.000431152	0.000148	0.000148	0.000148	0.000425778	0.000148
																			FukuN57	0	0	0	0	0.000160051	0.000658087	0	0	0	0	0	0	0.000149	FukuN57	0.000149	0.000149	0.000149	0.000149	0.000309051	0.000807087	0.000149	0.000149	0.000149	0.000149	0.000149	0.000149
																			Methylobacterium	0	0	0	0	0	0	0	7.32118e-05	0	0.00254705	0	0	0.00015	Methylobacterium	0.00015	0.00015	0.00015	0.00015	0.00015	0.00015	0.00015	0.000223212	0.00015	0.00269705	0.00015	0.00015
																			Microvirga	0	0	0	0	0	0	0	0	0	0	0.000185185	0	0.000151	Microvirga	0.000151	0.000151	0.000151	0.000151	0.000151	0.000151	0.000151	0.000151	0.000151	0.000151	0.000336185	0.000151
																			alphaI cluster	0	0	0	0	0	0	0	7.32118e-05	0	0	0	0.00591862	0.000152	alphaI cluster	0.000152	0.000152	0.000152	0.000152	0.000152	0.000152	0.000152	0.000225212	0.000152	0.000152	0.000152	0.00607062
																			Devosia	0	0	0	0	0.00234742	7.31208e-05	0.000188768	0	0	0.00169803	0.000462963	0.000493218	0.000153	Devosia	0.000153	0.000153	0.000153	0.000153	0.00250042	0.000226121	0.000341768	0.000153	0.000153	0.00185103	0.000615963	0.000646218
																			Hyphomicrobium	0.000135827	0.000165526	0	0	0.000213402	0	0.000283152	0	0.000431034	0.000141503	0.000925926	0.00123305	0.000154	Hyphomicrobium	0.000289827	0.000319526	0.000154	0.000154	0.000367402	0.000154	0.000437152	0.000154	0.000585034	0.000295503	0.00107993	0.00138705
																			Pedomicrobium	0	0	0	0	0.000533504	0.000146242	0	7.32118e-05	0	0.000141503	0	0.000369914	0.000155	Pedomicrobium	0.000155	0.000155	0.000155	0.000155	0.000688504	0.000301242	0.000155	0.000228212	0.000155	0.000296503	0.000155	0.000524914
																			Aminobacter	0	0	0	0.000530035	0.00229407	0	0	0	0	0.00198104	0	0.00382244	0.000156	Aminobacter	0.000156	0.000156	0.000156	0.000686035	0.00245007	0.000156	0.000156	0.000156	0.000156	0.00213704	0.000156	0.00397844
																			Aquamicrobium	0	0	0	5.88928e-05	0	0	0	0	0	0	0	0	0.000157	Aquamicrobium	0.000157	0.000157	0.000157	0.000215893	0.000157	0.000157	0.000157	0.000157	0.000157	0.000157	0.000157	0.000157
																			Ochrobactrum	0.00040748	0.000220702	0.000406953	0	0	0	9.43841e-05	0.000878542	0.00075431	0	0	0	0.000158	Ochrobactrum	0.00056548	0.000378702	0.000564953	0.000158	0.000158	0.000158	0.000252384	0.00103654	0.00091231	0.000158	0.000158	0.000158
																			Phyllobacterium	0	0	0	0	0	0	0	0	0	0.000141503	0	0	0.000159	Phyllobacterium	0.000159	0.000159	0.000159	0.000159	0.000159	0.000159	0.000159	0.000159	0.000159	0.000300503	0.000159	0.000159
																			Shinella	0	0	0	5.88928e-05	0.000906957	0	0	0	0	0	0	0	0.00016	Shinella	0.00016	0.00016	0.00016	0.000218893	0.00106696	0.00016	0.00016	0.00016	0.00016	0.00016	0.00016	0.00016
																			Nordella	0	5.51755e-05	0	0	0.000640205	0	0	0	0	0	0.000555556	0	0.000161	Nordella	0.000161	0.000216175	0.000161	0.000161	0.000801205	0.000161	0.000161	0.000161	0.000161	0.000161	0.000716556	0.000161
																			Phreatobacter	9.0551e-05	0.000165526	0	0	0	0	0	0	0	0.000141503	0	0	0.000162	Phreatobacter	0.000252551	0.000327526	0.000162	0.000162	0.000162	0.000162	0.000162	0.000162	0.000162	0.000303503	0.000162	0.000162
																			Bradyrhizobium	0	0	0	0	0	0	0.000188768	0	0	0	0.000185185	0	0.000163	Bradyrhizobium	0.000163	0.000163	0.000163	0.000163	0.000163	0.000163	0.000351768	0.000163	0.000163	0.000163	0.000348185	0.000163
																			Defluviimonas	9.0551e-05	0.000110351	5.81362e-05	0	0	0	0.000755073	0	0	0.000566011	0	0.000123305	0.000164	Defluviimonas	0.000254551	0.000274351	0.000222136	0.000164	0.000164	0.000164	0.000919073	0.000164	0.000164	0.000730011	0.000164	0.000287305
																			Falsirhodobacter	0	0	0	0	5.33504e-05	0	0	0	0	0.000141503	0	0	0.000165	Falsirhodobacter	0.000165	0.000165	0.000165	0.000165	0.00021835	0.000165	0.000165	0.000165	0.000165	0.000306503	0.000165	0.000165
																			Paracoccus	0	0	0	0	0	0	0	0	0.000215517	0	0	0	0.000166	Paracoccus	0.000166	0.000166	0.000166	0.000166	0.000166	0.000166	0.000166	0.000166	0.000381517	0.000166	0.000166	0.000166
																			Pseudorhodobacter	0	0	0	0	0	0	0	7.32118e-05	0	0	0.00212963	0	0.000167	Pseudorhodobacter	0.000167	0.000167	0.000167	0.000167	0.000167	0.000167	0.000167	0.000240212	0.000167	0.000167	0.00229663	0.000167
																			Rhodobacter	0.000181102	0.000110351	5.81362e-05	0.000353357	0.0060286	0.00095057	0.0077395	0.00139102	0.00226293	0.0124522	0.0100926	0.0144266	0.000168	Rhodobacter	0.000349102	0.000278351	0.000226136	0.000521357	0.0061966	0.00111857	0.0079075	0.00155902	0.00243093	0.0126202	0.0102606	0.0145946
																			Rubellimicrobium	0	0	0	0	0.00138711	0	0	0.000146424	0	0	0	0	0.000169	Rubellimicrobium	0.000169	0.000169	0.000169	0.000169	0.00155611	0.000169	0.000169	0.000315424	0.000169	0.000169	0.000169	0.000169
																			Tabrizicola	0	0	0	0.000117786	0.000213402	0.000438725	0	0	0.000431034	0.00141503	0.00351852	0.00838471	0.00017	Tabrizicola	0.00017	0.00017	0.00017	0.000287786	0.000383402	0.000608725	0.00017	0.00017	0.000601034	0.00158503	0.00368852	0.00855471
																			Thioclava	0	0	0	0	0	0	0	0	0.000215517	0	0	0	0.000171	Thioclava	0.000171	0.000171	0.000171	0.000171	0.000171	0.000171	0.000171	0.000171	0.000386517	0.000171	0.000171	0.000171
																			Arachis hypogaea (peanut)	0	0	0	0	0	0	0	0	0	0.000141503	0	0	0.000172	Arachis hypogaea (peanut)	0.000172	0.000172	0.000172	0.000172	0.000172	0.000172	0.000172	0.000172	0.000172	0.000313503	0.000172	0.000172
																			Triticum aestivum (bread wheat)	0	0	0	0	0	0	0	0	0.000107759	0	0	0.000123305	0.000173	Triticum aestivum (bread wheat)	0.000173	0.000173	0.000173	0.000173	0.000173	0.000173	0.000173	0.000173	0.000280759	0.000173	0.000173	0.000296305
																			Candidatus Megaira	0	0	0	0	0	0	0.000283152	0	0	0.000849017	0.000462963	0	0.000174	Candidatus Megaira	0.000174	0.000174	0.000174	0.000174	0.000174	0.000174	0.000457152	0.000174	0.000174	0.00102302	0.000636963	0.000174
																			Rickettsia	0	0	0	0	0	0	0	0	0	0	9.25926e-05	0	0.000175	Rickettsia	0.000175	0.000175	0.000175	0.000175	0.000175	0.000175	0.000175	0.000175	0.000175	0.000175	0.000267593	0.000175
																			Altererythrobacter	0	0	0	0	0	0	0	7.32118e-05	0	0	0	0	0.000176	Altererythrobacter	0.000176	0.000176	0.000176	0.000176	0.000176	0.000176	0.000176	0.000249212	0.000176	0.000176	0.000176	0.000176
																			Novosphingobium	0	0	0	0	0	0	0.000566305	0.000292847	0.000215517	0.000424508	0.000833333	0	0.000177	Novosphingobium	0.000177	0.000177	0.000177	0.000177	0.000177	0.000177	0.000743305	0.000469847	0.000392517	0.000601508	0.00101033	0.000177
																			Polymorphobacter	0	0	0	0	0	0	0	0	0	0	0.000277778	0	0.000178	Polymorphobacter	0.000178	0.000178	0.000178	0.000178	0.000178	0.000178	0.000178	0.000178	0.000178	0.000178	0.000455778	0.000178
																			Porphyrobacter	0	5.51755e-05	0	0	0	0	0	0	0	0	0.00527778	0	0.000179	Porphyrobacter	0.000179	0.000234175	0.000179	0.000179	0.000179	0.000179	0.000179	0.000179	0.000179	0.000179	0.00545678	0.000179
																			Rhizorhapis	0	0.000110351	0	0	0	0	0.000188768	0	0	0.000141503	0	0	0.00018	Rhizorhapis	0.00018	0.000290351	0.00018	0.00018	0.00018	0.00018	0.000368768	0.00018	0.00018	0.000321503	0.00018	0.00018
																			SD04E11	0	0	0	0	0	0	9.43841e-05	0	0	0.00141503	0	0	0.000181	SD04E11	0.000181	0.000181	0.000181	0.000181	0.000181	0.000181	0.000275384	0.000181	0.000181	0.00159603	0.000181	0.000181
																			Sphingobium	0	0	0	0	0	0	0	0	0.000107759	0	0	0	0.000182	Sphingobium	0.000182	0.000182	0.000182	0.000182	0.000182	0.000182	0.000182	0.000182	0.000289759	0.000182	0.000182	0.000182
																			Sphingomonas	0	0	0	0	0.000693555	0.000146242	0	0.000366059	0.000646552	0	0.00203704	0	0.000183	Sphingomonas	0.000183	0.000183	0.000183	0.000183	0.000876555	0.000329242	0.000183	0.000549059	0.000829552	0.000183	0.00222004	0.000183
																			Sphingopyxis	0	0	0	0	0	0	9.43841e-05	0	0	0.000424508	0	0	0.000184	Sphingopyxis	0.000184	0.000184	0.000184	0.000184	0.000184	0.000184	0.000278384	0.000184	0.000184	0.000608508	0.000184	0.000184
																			Sphingorhabdus	0	0	0	0	0	0.00182802	0.00273714	0.000658906	0.00140086	0	0.00888889	0	0.000185	Sphingorhabdus	0.000185	0.000185	0.000185	0.000185	0.000185	0.00201302	0.00292214	0.000843906	0.00158586	0.000185	0.00907389	0.000185
																			Candidatus Alysiosphaera	0	0	0	5.88928e-05	0	0	0	0	0	0	0	0	0.000186	Candidatus Alysiosphaera	0.000186	0.000186	0.000186	0.000244893	0.000186	0.000186	0.000186	0.000186	0.000186	0.000186	0.000186	0.000186
																			Bdellovibrio	0	5.51755e-05	0	0	0	0	0	7.32118e-05	0	0	0.000833333	0.000246609	0.000187	Bdellovibrio	0.000187	0.000242175	0.000187	0.000187	0.000187	0.000187	0.000187	0.000260212	0.000187	0.000187	0.00102033	0.000433609
																			OM27 clade	0	0	0	0	0	0	0	0	0	0	9.25926e-05	0	0.000188	OM27 clade	0.000188	0.000188	0.000188	0.000188	0.000188	0.000188	0.000188	0.000188	0.000188	0.000188	0.000280593	0.000188
																			Desulfobulbus	0	0	0	0	0	0	0	0	0	0	0	0	0.000189	Desulfobulbus	0.000189	0.000189	0.000189	0.000189	0.000189	0.000189	0.000189	0.000189	0.000189	0.000189	0.000189	0.000189
																			Haliangium	0	5.51755e-05	5.81362e-05	0	0	0	0.000471921	7.32118e-05	0	0.000141503	0.00203704	0.00160296	0.00019	Haliangium	0.00019	0.000245175	0.000248136	0.00019	0.00019	0.00019	0.000661921	0.000263212	0.00019	0.000331503	0.00222704	0.00179296
																			Phaselicystis	0	0	0	0	0	0	0.000188768	0	0	0	0	0	0.000191	Phaselicystis	0.000191	0.000191	0.000191	0.000191	0.000191	0.000191	0.000379768	0.000191	0.000191	0.000191	0.000191	0.000191
																			Pajaroellobacter	0	0	0	0	0	0	9.43841e-05	0	0	0	0.000462963	0	0.000192	Pajaroellobacter	0.000192	0.000192	0.000192	0.000192	0.000192	0.000192	0.000286384	0.000192	0.000192	0.000192	0.000654963	0.000192
																			Syntrophobacter	0	0	0	0	0	0	0	0	0	0	0	0	0.000193	Syntrophobacter	0.000193	0.000193	0.000193	0.000193	0.000193	0.000193	0.000193	0.000193	0.000193	0.000193	0.000193	0.000193
																			Aeromonas	0.0116811	0.0105937	0.00808093	0.342108	0.399114	0.58482	0.00736196	0.00402665	0.00344828	0.0268855	0.0412963	0.041307	0.000194	Aeromonas	0.0118751	0.0107877	0.00827493	0.342302	0.399308	0.585014	0.00755596	0.00422065	0.00364228	0.0270795	0.0414903	0.041501
																			Rheinheimera	0	0	0	0	0	0.000146242	0	0	0	0	0.00037037	0	0.000195	Rheinheimera	0.000195	0.000195	0.000195	0.000195	0.000195	0.000341242	0.000195	0.000195	0.000195	0.000195	0.00056537	0.000195
																			Marinobacter	0	0	0	0	0	0	0	0	0	0	0	0	0.000196	Marinobacter	0.000196	0.000196	0.000196	0.000196	0.000196	0.000196	0.000196	0.000196	0.000196	0.000196	0.000196	0.000196
																			Shewanella	9.0551e-05	5.51755e-05	0	0.128033	0.0620465	7.31208e-05	0.00302029	7.32118e-05	0	0.00707514	0.0140741	0.00246609	0.000197	Shewanella	0.000287551	0.000252175	0.000197	0.12823	0.0622435	0.000270121	0.00321729	0.000270212	0.000197	0.00727214	0.0142711	0.00266309
																			AAP99	0.000135827	0	0	0	0	0	0	0	0	0.00155653	0.0012037	0.000246609	0.000198	AAP99	0.000333827	0.000198	0.000198	0.000198	0.000198	0.000198	0.000198	0.000198	0.000198	0.00175453	0.0014017	0.000444609
																			Acidovorax	0	0	0	0	0.00165386	0.000584966	0.0023596	7.32118e-05	0.000538793	0.00226404	0.00444444	0.0027127	0.000199	Acidovorax	0.000199	0.000199	0.000199	0.000199	0.00185286	0.000783966	0.0025586	0.000272212	0.000737793	0.00246304	0.00464344	0.0029117
																			Alicycliphilus	0	0	0	0	0	0	0	0	0.000107759	0	0	0	0.0002	Alicycliphilus	0.0002	0.0002	0.0002	0.0002	0.0002	0.0002	0.0002	0.0002	0.000307759	0.0002	0.0002	0.0002
																			Aquabacterium	0.000226378	0.000165526	0.000465089	0	0.000213402	0.000146242	0.0035866	0.000292847	0.000969828	0.0108957	0.00518519	0.00678175	0.000201	Aquabacterium	0.000427378	0.000366526	0.000666089	0.000201	0.000414402	0.000347242	0.0037876	0.000493847	0.00117083	0.0110967	0.00538619	0.00698275
																			Caenimonas	0	0	0	0	0	0	0	0	0	0	0	0	0.000202	Caenimonas	0.000202	0.000202	0.000202	0.000202	0.000202	0.000202	0.000202	0.000202	0.000202	0.000202	0.000202	0.000202
																			Candidatus Symbiobacter	0	0	0	0	0	7.31208e-05	0	0	0	0	0	0	0.000203	Candidatus Symbiobacter	0.000203	0.000203	0.000203	0.000203	0.000203	0.000276121	0.000203	0.000203	0.000203	0.000203	0.000203	0.000203
																			Comamonas	0	0	0	0.000471143	0.00501494	0.000658087	0.00141576	0.000585694	0.000323276	0.00410358	0.00648148	0.00591862	0.000204	Comamonas	0.000204	0.000204	0.000204	0.000675143	0.00521894	0.000862087	0.00161976	0.000789694	0.000527276	0.00430758	0.00668548	0.00612262
																			Cupriavidus	0	0	0	0	0	0	9.43841e-05	0	0	0	0	0	0.000205	Cupriavidus	0.000205	0.000205	0.000205	0.000205	0.000205	0.000205	0.000299384	0.000205	0.000205	0.000205	0.000205	0.000205
																			Delftia	0	0	0	0	0	7.31208e-05	9.43841e-05	0	0	0.000566011	0	0.000493218	0.000206	Delftia	0.000206	0.000206	0.000206	0.000206	0.000206	0.000279121	0.000300384	0.000206	0.000206	0.000772011	0.000206	0.000699218
																			GKS98 freshwater group	0	0	0	0	0	0	0	0	0	0	0	0	0.000207	GKS98 freshwater group	0.000207	0.000207	0.000207	0.000207	0.000207	0.000207	0.000207	0.000207	0.000207	0.000207	0.000207	0.000207
																			Hydrogenophaga	9.0551e-05	0	0	0	0.00314767	0	0	7.32118e-05	0.000107759	0	0	0	0.000208	Hydrogenophaga	0.000298551	0.000208	0.000208	0.000208	0.00335567	0.000208	0.000208	0.000281212	0.000315759	0.000208	0.000208	0.000208
																			Ideonella	0	0	0	0	5.33504e-05	0	0	0	0	0.000141503	0	0	0.000209	Ideonella	0.000209	0.000209	0.000209	0.000209	0.00026235	0.000209	0.000209	0.000209	0.000209	0.000350503	0.000209	0.000209
																			Kerstersia	0	0	0	0	0	0	0	0	0	0	0	0	0.00021	Kerstersia	0.00021	0.00021	0.00021	0.00021	0.00021	0.00021	0.00021	0.00021	0.00021	0.00021	0.00021	0.00021
																			Lautropia	0	0	0	0	5.33504e-05	0	0	0	0	0	0	0	0.000211	Lautropia	0.000211	0.000211	0.000211	0.000211	0.00026435	0.000211	0.000211	0.000211	0.000211	0.000211	0.000211	0.000211
																			Limnobacter	0	0	0	0	0	0.000219362	0	7.32118e-05	0.00118534	0.00622612	0	0.0108508	0.000212	Limnobacter	0.000212	0.000212	0.000212	0.000212	0.000212	0.000431362	0.000212	0.000285212	0.00139734	0.00643812	0.000212	0.0110628
																			Limnohabitans	0.000316929	0.000220702	5.81362e-05	0.00159011	0.0190461	0.00270547	0.00339783	0.00153745	0.00172414	0.0120277	0.0174074	0.0133169	0.000213	Limnohabitans	0.000529929	0.000433702	0.000271136	0.00180311	0.0192591	0.00291847	0.00361083	0.00175045	0.00193714	0.0122407	0.0176204	0.0135299
																			MWH-UniP1 aquatic group	0	0	0	0	0	0.000365604	0	0	0	0.00693364	0	0	0.000214	MWH-UniP1 aquatic group	0.000214	0.000214	0.000214	0.000214	0.000214	0.000579604	0.000214	0.000214	0.000214	0.00714764	0.000214	0.000214
																			Noviherbaspirillum	0	0	0	0	0	0.000146242	0	0	0.000323276	0	0.00037037	0	0.000215	Noviherbaspirillum	0.000215	0.000215	0.000215	0.000215	0.000215	0.000361242	0.000215	0.000215	0.000538276	0.000215	0.00058537	0.000215
																			Ottowia	0	0	0	0	0	7.31208e-05	0	0	0	0.000141503	0.000277778	0	0.000216	Ottowia	0.000216	0.000216	0.000216	0.000216	0.000216	0.000289121	0.000216	0.000216	0.000216	0.000357503	0.000493778	0.000216
																			Paucibacter	0	0	0.000116272	0	5.33504e-05	0.000146242	0	0.000219635	0.000107759	0	9.25926e-05	0.000123305	0.000217	Paucibacter	0.000217	0.000217	0.000333272	0.000217	0.00027035	0.000363242	0.000217	0.000436635	0.000324759	0.000217	0.000309593	0.000340305
																			Pelomonas	0	0	0	0	0	0	0.000188768	0	0	0	0.000740741	0	0.000218	Pelomonas	0.000218	0.000218	0.000218	0.000218	0.000218	0.000218	0.000406768	0.000218	0.000218	0.000218	0.000958741	0.000218
																			Piscinibacter	0	0	0	0	0	0	0.000188768	0	0.000107759	0	0	0	0.000219	Piscinibacter	0.000219	0.000219	0.000219	0.000219	0.000219	0.000219	0.000407768	0.000219	0.000326759	0.000219	0.000219	0.000219
																			Polaromonas	0	0	0	5.88928e-05	0	0	0	0	0	0	0	0	0.00022	Polaromonas	0.00022	0.00022	0.00022	0.000278893	0.00022	0.00022	0.00022	0.00022	0.00022	0.00022	0.00022	0.00022
																			Polynucleobacter	0.000362204	0.000331053	0	0.00153121	0.0105634	0.00475285	0.00368098	0.00234278	0.00625	0.024763	0.0128704	0.0414303	0.000221	Polynucleobacter	0.000583204	0.000552053	0.000221	0.00175221	0.0107844	0.00497385	0.00390198	0.00256378	0.006471	0.024984	0.0130914	0.0416513
																			Ralstonia	0	0	0	0.000117786	0.00149381	0	0.00103823	0	0	0	0	0	0.000222	Ralstonia	0.000222	0.000222	0.000222	0.000339786	0.00171581	0.000222	0.00126023	0.000222	0.000222	0.000222	0.000222	0.000222
																			Ramlibacter	0	0	0	0	5.33504e-05	0	0	0	0	0	0.000277778	0	0.000223	Ramlibacter	0.000223	0.000223	0.000223	0.000223	0.00027635	0.000223	0.000223	0.000223	0.000223	0.000223	0.000500778	0.000223
																			Rhizobacter	0	0	0	0	0	0	0.00103823	0	0	0.00127352	0.000648148	0.000246609	0.000224	Rhizobacter	0.000224	0.000224	0.000224	0.000224	0.000224	0.000224	0.00126223	0.000224	0.000224	0.00149752	0.000872148	0.000470609
																			Rhodoferax	0	0	0	0	0	0	0	0	0	0	0	0	0.000225	Rhodoferax	0.000225	0.000225	0.000225	0.000225	0.000225	0.000225	0.000225	0.000225	0.000225	0.000225	0.000225	0.000225
																			Roseateles	0	0	0	0	0	0	0	0	0	0	0	0.000369914	0.000226	Roseateles	0.000226	0.000226	0.000226	0.000226	0.000226	0.000226	0.000226	0.000226	0.000226	0.000226	0.000226	0.000595914
																			Tepidimonas	0	0	0	0	0	0	0	0	0.000646552	0	0	0	0.000227	Tepidimonas	0.000227	0.000227	0.000227	0.000227	0.000227	0.000227	0.000227	0.000227	0.000873552	0.000227	0.000227	0.000227
																			Undibacterium	0	0	0	0	0	0	0	0	0	0	0.000185185	0	0.000228	Undibacterium	0.000228	0.000228	0.000228	0.000228	0.000228	0.000228	0.000228	0.000228	0.000228	0.000228	0.000413185	0.000228
																			Chitinivorax	0	0	0	5.88928e-05	0	0	0.000283152	0	0	0	0	0	0.000229	Chitinivorax	0.000229	0.000229	0.000229	0.000287893	0.000229	0.000229	0.000512152	0.000229	0.000229	0.000229	0.000229	0.000229
																			Aquitalea	0	0	0	0	0	0	9.43841e-05	0	0	0.000283006	0	0	0.00023	Aquitalea	0.00023	0.00023	0.00023	0.00023	0.00023	0.00023	0.000324384	0.00023	0.00023	0.000513006	0.00023	0.00023
																			Vogesella	0	0	0	0	0.000640205	0	0	0	0	0	0	0.000739827	0.000231	Vogesella	0.000231	0.000231	0.000231	0.000231	0.000871205	0.000231	0.000231	0.000231	0.000231	0.000231	0.000231	0.000970827
																			Hydrogenophilus	0	0	0	0	0	0	0	0	0	0	9.25926e-05	0	0.000232	Hydrogenophilus	0.000232	0.000232	0.000232	0.000232	0.000232	0.000232	0.000232	0.000232	0.000232	0.000232	0.000324593	0.000232
																			Leeia	0	0	0	0	0	0	0	0	0	0	0	0.000863132	0.000233	Leeia	0.000233	0.000233	0.000233	0.000233	0.000233	0.000233	0.000233	0.000233	0.000233	0.000233	0.000233	0.00109613
																			Methylotenera	0	0	0	0	0	0	0	0	0	0	0	0	0.000234	Methylotenera	0.000234	0.000234	0.000234	0.000234	0.000234	0.000234	0.000234	0.000234	0.000234	0.000234	0.000234	0.000234
																			Ellin6067	0	0	0	0	0	0	9.43841e-05	0	0	0	0.00462963	0.000246609	0.000235	Ellin6067	0.000235	0.000235	0.000235	0.000235	0.000235	0.000235	0.000329384	0.000235	0.000235	0.000235	0.00486463	0.000481609
																			Nitrosomonas	0	0	0	0	5.33504e-05	0	0	0	0	0	0	0	0.000236	Nitrosomonas	0.000236	0.000236	0.000236	0.000236	0.00028935	0.000236	0.000236	0.000236	0.000236	0.000236	0.000236	0.000236
																			Azonexus	0	0	0	0	0	0	0	0	0	0	0.00194444	0	0.000237	Azonexus	0.000237	0.000237	0.000237	0.000237	0.000237	0.000237	0.000237	0.000237	0.000237	0.000237	0.00218144	0.000237
																			C39	0	0	0	0	0	7.31208e-05	0	0	0	0	0	0	0.000238	C39	0.000238	0.000238	0.000238	0.000238	0.000238	0.000311121	0.000238	0.000238	0.000238	0.000238	0.000238	0.000238
																			Dechloromonas	0	0	5.81362e-05	0	0	0	0	0	0	0	9.25926e-05	0	0.000239	Dechloromonas	0.000239	0.000239	0.000297136	0.000239	0.000239	0.000239	0.000239	0.000239	0.000239	0.000239	0.000331593	0.000239
																			Denitratisoma	0	0	0	0	0	0	0	0	0	0	0	0	0.00024	Denitratisoma	0.00024	0.00024	0.00024	0.00024	0.00024	0.00024	0.00024	0.00024	0.00024	0.00024	0.00024	0.00024
																			Uliginosibacterium	0	0	0.000348817	0	0	0	0	0	0	0	0	0	0.000241	Uliginosibacterium	0.000241	0.000241	0.000589817	0.000241	0.000241	0.000241	0.000241	0.000241	0.000241	0.000241	0.000241	0.000241
																			Zoogloea	0	5.51755e-05	0.000174408	0	0	0	0	0	0	0	0	0.000369914	0.000242	Zoogloea	0.000242	0.000297175	0.000416408	0.000242	0.000242	0.000242	0.000242	0.000242	0.000242	0.000242	0.000242	0.000611914
																			Cellvibrio	0	0	0	0	0.000106701	0	0	0	0	0	0.00240741	0	0.000243	Cellvibrio	0.000243	0.000243	0.000243	0.000243	0.000349701	0.000243	0.000243	0.000243	0.000243	0.000243	0.00265041	0.000243
																			OM60(NOR5) clade	0	0	0	0	5.33504e-05	0	0	7.32118e-05	0	0	0	0	0.000244	OM60(NOR5) clade	0.000244	0.000244	0.000244	0.000244	0.00029735	0.000244	0.000244	0.000317212	0.000244	0.000244	0.000244	0.000244
																			Coxiella	0	0	0	0	0	0	0	0	0	0	0	0.000123305	0.000245	Coxiella	0.000245	0.000245	0.000245	0.000245	0.000245	0.000245	0.000245	0.000245	0.000245	0.000245	0.000245	0.000368305
																			Aquicella	0	0	0	0	5.33504e-05	0	0	0	0	0	0.00037037	0	0.000246	Aquicella	0.000246	0.000246	0.000246	0.000246	0.00029935	0.000246	0.000246	0.000246	0.000246	0.000246	0.00061637	0.000246
																			Buttiauxella	0	0	0	0	0	0.0135273	0	0	0	0	0	0	0.000247	Buttiauxella	0.000247	0.000247	0.000247	0.000247	0.000247	0.0137743	0.000247	0.000247	0.000247	0.000247	0.000247	0.000247
																			Citrobacter	0.00190157	0.000386228	0.00075577	0	0	0.000219362	0	0	0.000107759	0	0	0	0.000248	Citrobacter	0.00214957	0.000634228	0.00100377	0.000248	0.000248	0.000467362	0.000248	0.000248	0.000355759	0.000248	0.000248	0.000248
																			Cronobacter	0	0	0	0	0	0	0	0	0	0	9.25926e-05	0	0.000249	Cronobacter	0.000249	0.000249	0.000249	0.000249	0.000249	0.000249	0.000249	0.000249	0.000249	0.000249	0.000341593	0.000249
																			Enterobacter	0.0254901	0.0240565	0.0122086	0.375442	0.00112036	0.0176952	0.0041529	0.000146424	0	0.00254705	0.00101852	0.00197287	0.00025	Enterobacter	0.0257401	0.0243065	0.0124586	0.375692	0.00137036	0.0179452	0.0044029	0.000396424	0.00025	0.00279705	0.00126852	0.00222287
																			Erwinia	9.0551e-05	0	0	5.88928e-05	0	0	0	0	0	0	0	0	0.000251	Erwinia	0.000341551	0.000251	0.000251	0.000309893	0.000251	0.000251	0.000251	0.000251	0.000251	0.000251	0.000251	0.000251
																			Escherichia-Shigella	0.00040748	0.000275877	0.000116272	0.000176678	0.000586854	0.00190114	0.00122699	0	0	0	0.00037037	0.00246609	0.000252	Escherichia-Shigella	0.00065948	0.000527877	0.000368272	0.000428678	0.000838854	0.00215314	0.00147899	0.000252	0.000252	0.000252	0.00062237	0.00271809
																			Hafnia-Obesumbacterium	0.122425	0.119896	0.069589	5.88928e-05	0.000106701	0.0136736	0.0271826	0.19262	0.191918	0.00113202	0.024537	0.00295931	0.000253	Hafnia-Obesumbacterium	0.122678	0.120149	0.069842	0.000311893	0.000359701	0.0139266	0.0274356	0.192873	0.192171	0.00138502	0.02479	0.00321231
																			Klebsiella	0.000452755	5.51755e-05	0	0.000294464	0	0.0056303	0	0	0.000107759	0	0.000833333	0	0.000254	Klebsiella	0.000706755	0.000309175	0.000254	0.000548464	0.000254	0.0058843	0.000254	0.000254	0.000361759	0.000254	0.00108733	0.000254
																			Kluyvera	0	0	0	0	0	0	0	0	0.000107759	0	0	0	0.000255	Kluyvera	0.000255	0.000255	0.000255	0.000255	0.000255	0.000255	0.000255	0.000255	0.000362759	0.000255	0.000255	0.000255
																			Kosakonia	0	0	0	0	0	0	0	0	0	0	0	0	0.000256	Kosakonia	0.000256	0.000256	0.000256	0.000256	0.000256	0.000256	0.000256	0.000256	0.000256	0.000256	0.000256	0.000256
																			Nissabacter	9.0551e-05	0.000110351	0	0	0	0	0	0	0	0	0	0	0.000257	Nissabacter	0.000347551	0.000367351	0.000257	0.000257	0.000257	0.000257	0.000257	0.000257	0.000257	0.000257	0.000257	0.000257
																			Pantoea	0.000724408	0.000496579	0.000872042	0.00129564	0	0	0	0	0	0	9.25926e-05	0	0.000258	Pantoea	0.000982408	0.000754579	0.00113004	0.00155364	0.000258	0.000258	0.000258	0.000258	0.000258	0.000258	0.000350593	0.000258
																			Pectobacterium	0	0	0	0	0	0	0	0	0	0	0	0	0.000259	Pectobacterium	0.000259	0.000259	0.000259	0.000259	0.000259	0.000259	0.000259	0.000259	0.000259	0.000259	0.000259	0.000259
																			Plesiomonas	0.000181102	5.51755e-05	0	0	5.33504e-05	7.31208e-05	0.000377537	0	0	0	0.000648148	0	0.00026	Plesiomonas	0.000441102	0.000315175	0.00026	0.00026	0.00031335	0.000333121	0.000637537	0.00026	0.00026	0.00026	0.000908148	0.00026
																			Proteus	0	0	0	0	0	0	0	0	0	0	0	0	0.000261	Proteus	0.000261	0.000261	0.000261	0.000261	0.000261	0.000261	0.000261	0.000261	0.000261	0.000261	0.000261	0.000261
																			Raoultella	9.0551e-05	0	0.000116272	0	0	7.31208e-05	0	0	0.000107759	0	0	0	0.000262	Raoultella	0.000352551	0.000262	0.000378272	0.000262	0.000262	0.000335121	0.000262	0.000262	0.000369759	0.000262	0.000262	0.000262
																			Serratia	0.0437361	0.0496579	0.0295913	5.88928e-05	0	0.00219362	0.0305805	0.0460502	0.0618534	0.00353757	0.00935185	0.000123305	0.000263	Serratia	0.0439991	0.0499209	0.0298543	0.000321893	0.000263	0.00245662	0.0308435	0.0463132	0.0621164	0.00380057	0.00961485	0.000386305
																			Tatumella	0	0	0	0	0	7.31208e-05	0	0	0	0	0	0	0.000264	Tatumella	0.000264	0.000264	0.000264	0.000264	0.000264	0.000337121	0.000264	0.000264	0.000264	0.000264	0.000264	0.000264
																			Trabulsiella	9.0551e-05	0	0	0	0	0	0	0	0	0	0.000185185	0	0.000265	Trabulsiella	0.000355551	0.000265	0.000265	0.000265	0.000265	0.000265	0.000265	0.000265	0.000265	0.000265	0.000450185	0.000265
																			Yersinia	0.000135827	0	0	0	0	0.000438725	0	0	0	0	0	0	0.000266	Yersinia	0.000401827	0.000266	0.000266	0.000266	0.000266	0.000704725	0.000266	0.000266	0.000266	0.000266	0.000266	0.000266
																			[Caedibacter] taeniospiralis group	0	0	0	0	0	0	0.000188768	0	0	0	0	0	0.000267	[Caedibacter] taeniospiralis group	0.000267	0.000267	0.000267	0.000267	0.000267	0.000267	0.000455768	0.000267	0.000267	0.000267	0.000267	0.000267
																			Acidibacter	0	0	0	0	0	0	0	0	0	0.000141503	0	0	0.000268	Acidibacter	0.000268	0.000268	0.000268	0.000268	0.000268	0.000268	0.000268	0.000268	0.000268	0.000409503	0.000268	0.000268
																			Candidatus Berkiella	0	0	0	0	0	0	0	7.32118e-05	0	0	9.25926e-05	0	0.000269	Candidatus Berkiella	0.000269	0.000269	0.000269	0.000269	0.000269	0.000269	0.000269	0.000342212	0.000269	0.000269	0.000361593	0.000269
																			Candidatus Ovatusbacter	0	0	0	0	0.000106701	0	0	0	0	0	0	0	0.00027	Candidatus Ovatusbacter	0.00027	0.00027	0.00027	0.00027	0.000376701	0.00027	0.00027	0.00027	0.00027	0.00027	0.00027	0.00027
																			Thiofaba	0	0	0	0	0.000160051	0	0	0	0	0	0	0	0.000271	Thiofaba	0.000271	0.000271	0.000271	0.000271	0.000431051	0.000271	0.000271	0.000271	0.000271	0.000271	0.000271	0.000271
																			Legionella	0	0	0	0	0	0	0	0	0	0	0.000277778	0	0.000272	Legionella	0.000272	0.000272	0.000272	0.000272	0.000272	0.000272	0.000272	0.000272	0.000272	0.000272	0.000549778	0.000272
																			Crenothrix	0.000181102	0.000275877	0	0	0	0	0	0.000146424	0.000323276	0	0	0	0.000273	Crenothrix	0.000454102	0.000548877	0.000273	0.000273	0.000273	0.000273	0.000273	0.000419424	0.000596276	0.000273	0.000273	0.000273
																			Methylovulum	9.0551e-05	0	0	0	0	0	0	0	0	0	0	0	0.000274	Methylovulum	0.000364551	0.000274	0.000274	0.000274	0.000274	0.000274	0.000274	0.000274	0.000274	0.000274	0.000274	0.000274
																			Marinobacterium	0	0	0	0	0	0	0	0	0	0	0	0	0.000275	Marinobacterium	0.000275	0.000275	0.000275	0.000275	0.000275	0.000275	0.000275	0.000275	0.000275	0.000275	0.000275	0.000275
																			Escherichia coli	0	0	0	0	0	0	0.000283152	0	0	0.000283006	0	0	0.000276	Escherichia coli	0.000276	0.000276	0.000276	0.000276	0.000276	0.000276	0.000559152	0.000276	0.000276	0.000559006	0.000276	0.000276
																			Oleibacter	0	0	0	0	0	0	0	0	0	0	0	0	0.000277	Oleibacter	0.000277	0.000277	0.000277	0.000277	0.000277	0.000277	0.000277	0.000277	0.000277	0.000277	0.000277	0.000277
																			Acinetobacter	0	0	0	0.000176678	5.33504e-05	7.31208e-05	9.43841e-05	0	0.000323276	0.00580161	0.00101852	0	0.000278	Acinetobacter	0.000278	0.000278	0.000278	0.000454678	0.00033135	0.000351121	0.000372384	0.000278	0.000601276	0.00607961	0.00129652	0.000278
																			Alkanindiges	0	0	0	0	5.33504e-05	0	9.43841e-05	7.32118e-05	0	0.0696194	0	0	0.000279	Alkanindiges	0.000279	0.000279	0.000279	0.000279	0.00033235	0.000279	0.000373384	0.000352212	0.000279	0.0698984	0.000279	0.000279
																			Enhydrobacter	0	0	0	0	0	0	0	0	0	0	0	0	0.00028	Enhydrobacter	0.00028	0.00028	0.00028	0.00028	0.00028	0.00028	0.00028	0.00028	0.00028	0.00028	0.00028	0.00028
																			Perlucidibaca	0	0	0	0	0	0	0	0	0	0	0	0.000123305	0.000281	Perlucidibaca	0.000281	0.000281	0.000281	0.000281	0.000281	0.000281	0.000281	0.000281	0.000281	0.000281	0.000281	0.000404305
																			Psychrobacter	0	0	0	0	0	0.000365604	0	0.000366059	0	0.00113202	0.00194444	0	0.000282	Psychrobacter	0.000282	0.000282	0.000282	0.000282	0.000282	0.000647604	0.000282	0.000648059	0.000282	0.00141402	0.00222644	0.000282
																			Pseudomonas	9.0551e-05	5.51755e-05	0	5.88928e-05	0.000106701	7.31208e-05	0.0441718	0.000292847	0.000538793	0.000283006	9.25926e-05	0	0.000283	Pseudomonas	0.000373551	0.000338175	0.000283	0.000341893	0.000389701	0.000356121	0.0444548	0.000575847	0.000821793	0.000566006	0.000375593	0.000283
																			Enterovibrio	0	0	0	0	0	0	0	0	0	0	0	0	0.000284	Enterovibrio	0.000284	0.000284	0.000284	0.000284	0.000284	0.000284	0.000284	0.000284	0.000284	0.000284	0.000284	0.000284
																			Photobacterium	0	0	0	0.00041225	0.00240077	0.000146242	0	0	0	0.00438659	0	0	0.000285	Photobacterium	0.000285	0.000285	0.000285	0.00069725	0.00268577	0.000431242	0.000285	0.000285	0.000285	0.00467159	0.000285	0.000285
																			Vibrio	0.165799	0.146325	0.388698	0.000471143	0.00437473	0.291094	0.207834	0.000439271	0.00140086	0.0110372	0.0169444	0.0239211	0.000286	Vibrio	0.166085	0.146611	0.388984	0.000757143	0.00466073	0.29138	0.20812	0.000725271	0.00168686	0.0113232	0.0172304	0.0242071
																			Tahibacter	0	0	0	0	5.33504e-05	7.31208e-05	0	0	0	0	0	0	0.000287	Tahibacter	0.000287	0.000287	0.000287	0.000287	0.00034035	0.000360121	0.000287	0.000287	0.000287	0.000287	0.000287	0.000287
																			Arenimonas	0	0	0	5.88928e-05	0	0	0	0.000146424	0.000538793	0	0	0	0.000288	Arenimonas	0.000288	0.000288	0.000288	0.000346893	0.000288	0.000288	0.000288	0.000434424	0.000826793	0.000288	0.000288	0.000288
																			Lysobacter	0	0	0	0	0	0	0	0	0	0.000283006	0	0	0.000289	Lysobacter	0.000289	0.000289	0.000289	0.000289	0.000289	0.000289	0.000289	0.000289	0.000289	0.000572006	0.000289	0.000289
																			Pseudoxanthomonas	0	0	0	0	0	0	0	7.32118e-05	0.000107759	0	0.000555556	0	0.00029	Pseudoxanthomonas	0.00029	0.00029	0.00029	0.00029	0.00029	0.00029	0.00029	0.000363212	0.000397759	0.00029	0.000845556	0.00029
																			Stenotrophomonas	0	0	0	5.88928e-05	0	0	0	7.32118e-05	0	0	0	0	0.000291	Stenotrophomonas	0.000291	0.000291	0.000291	0.000349893	0.000291	0.000291	0.000291	0.000364212	0.000291	0.000291	0.000291	0.000291
																			Leptospira	0	0.000110351	0	0	0	0	0	0	0	0	0	0	0.000292	Leptospira	0.000292	0.000402351	0.000292	0.000292	0.000292	0.000292	0.000292	0.000292	0.000292	0.000292	0.000292	0.000292
																			Turneriella	0	0	0	0	0	0	0	0	0	0	0	0.000123305	0.000293	Turneriella	0.000293	0.000293	0.000293	0.000293	0.000293	0.000293	0.000293	0.000293	0.000293	0.000293	0.000293	0.000416305
																			Candidatus Hepatoplasma	0.0153484	0.0152284	0.000174408	0	5.33504e-05	0	0	0.308954	0.264116	0.0566011	9.25926e-05	0.00234279	0.000294	Candidatus Hepatoplasma	0.0156424	0.0155224	0.000468408	0.000294	0.00034735	0.000294	0.000294	0.309248	0.26441	0.0568951	0.000386593	0.00263679
																			Candidatus Bacilloplasma	0.119256	0.134904	0.0214522	0.110012	0.0306765	0.00160866	0.278433	0.406179	0.380065	0.138248	0.0305556	0.0348952	0.000295	Candidatus Bacilloplasma	0.119551	0.135199	0.0217472	0.110307	0.0309715	0.00190366	0.278728	0.406474	0.38036	0.138543	0.0308506	0.0351902
																			FukuN18 freshwater group	0	0	0	0	0	0	0	0	0	0	0.000740741	0	0.000296	FukuN18 freshwater group	0.000296	0.000296	0.000296	0.000296	0.000296	0.000296	0.000296	0.000296	0.000296	0.000296	0.00103674	0.000296
																			Terrimicrobium	0	5.51755e-05	0	0	0	0	0	0	0	0	0	0	0.000297	Terrimicrobium	0.000297	0.000352175	0.000297	0.000297	0.000297	0.000297	0.000297	0.000297	0.000297	0.000297	0.000297	0.000297
																			Lacunisphaera	0	0	0	0	0	0	0.000188768	0	0	0	0	0	0.000298	Lacunisphaera	0.000298	0.000298	0.000298	0.000298	0.000298	0.000298	0.000486768	0.000298	0.000298	0.000298	0.000298	0.000298
																			Luteolibacter	0	5.51755e-05	0	0	0	0	0	0	0.000323276	0	0	0	0.000299	Luteolibacter	0.000299	0.000354175	0.000299	0.000299	0.000299	0.000299	0.000299	0.000299	0.000622276	0.000299	0.000299	0.000299
																			Prosthecobacter	0	0	0	0	0	0	0.00141576	0	0.000107759	0.00169803	0.0012037	0	0.0003	Prosthecobacter	0.0003	0.0003	0.0003	0.0003	0.0003	0.0003	0.00171576	0.0003	0.000407759	0.00199803	0.0015037	0.0003
[truncated: 21 more columns]

## Sheet: Sheet2
	FM	FM	FM	PBM	PBM	PBM	FM+BSF	FM+BSF	FM+BSF	PBM+BSF	PBM+BSF	PBM+BSF
Hypnocyclicus	0.473931	0.478108	0.463119	0.00124196	0.00913922	0	0.0149413	0.00151402	0	0.0129998	0	0.0147962
Vibrio	0.166085	0.146611	0.388984	0.000757143	0	0.29138	0.20812	0	0	0.0113232	0.0172304	0.0242071
Hafnia-Obesumbacterium	0.122678	0.120149	0.069842	0	0	0.0139266	0.0274356	0.192873	0.192171	0	0.02479	0
Candidatus Bacilloplasma	0.119551	0.135199	0.0217472	0.110307	0.0309715	0.00190366	0.278728	0.406474	0.38036	0.138543	0.0308506	0.0351902
Serratia	0.0439991	0.0499209	0.0298543	0	0	0.00245662	0.0308435	0.0463132	0.0621164	0	0	0
Enterobacter	0.0257401	0.0243065	0.0124586	0.175692	0	0.0179452	0.0044029	0	0	0	0	0
Candidatus Hepatoplasma	0.0156424	0.0155224	0.000468408	0	0	0	0	0.309248	0.26441	0.0568951	0	0
Aeromonas	0.0118751	0.0107877	0.00827493	0.342302	0.399308	0.585014	0.00755596	0.00422065	0.00364228	0.0270795	0.0414903	0.041501
Streptococcus	0.000683582	0.00125368	0.000734498	0.00822221	0.190182	0.0201301	0.0285046	0.00492698	0.0180907	0.19452	0.177688	0.243868
Polynucleobacter	0.000583204	0.000552053	0	0.00175221	0.0107844	0.00497385	0.00390198	0.00256378	0.006471	0.024984	0.0130914	0.0416513
Limnohabitans	0.000529929	0.000433702	0	0.00180311	0.0192591	0.00291847	0	0.00175045	0.00193714	0.0122407	0.0176204	0.0135299
Flavobacterium	0	0	0.000643362	0.00118096	0.0148401	0	0	0.00203872	0	0	0.0182101	0.019914
Shewanella	0	0	0	0.12823	0.0622435	0	0	0	0	0	0.0142711	0
Chryseobacterium	0	0	0	0.0127848	0.0119611	0	0	0	0	0.0848242	0	0
Corynebacterium	0	0	0	0.00184268	0.0171425	0.00623227	0.00511374	0.00133481	0.00518941	0.0370907	0.0327948	0.0463795
Algoriphagus	0	0	0	0.00105618	0.0146197	0.0021755	0	0.00122639	0.0050119	0	0.0337587	0
Ezakiella	0	0	0	0.000985392	0.0198417	0.00236874	0.00718081	0.00112697	0.00214941	0.0196294	0.0109353	0.0404226
Porphyromonas	0	0	0	0.000928392	0.0167437	0.00260423	0	0.00165566	0.00230793	0.0120727	0.0119894	0.0414753
hgcI clade	0	0	0	0.000908392	0.0128291	0.00251111	0	0	0.00239569	0.0235145	0.011245	0.02148
Anaerococcus	0	0	0	0.000807714	0.019894	0.00207526	0.00585843	0.000979542	0.00268721	0.0289676	0.0219529	0.0132946
Pseudarcicella	0	0	0	0	0.00854271	0.0014493	0	0.00137781	0	0	0.0388563	0.0221315
Rhodobacter	0	0	0	0	0	0	0.0079075	0.00155902	0.00243093	0.0126202	0.012322	0.0145946
Campylobacter	0	0	0	0	0	0	0.00404913	0	0	0	0	0.0122922
Lactovum	0	0	0	0	0	0	0	0.0101972	0.00871469	0.023482	0.0745384	0.152745
	FM	FM	FM	PBM	PBM	PBM	FM+BSF	FM+BSF	FM+BSF	PBM+BSF	PBM+BSF	PBM+BSF
Hypnocyclicus	47.3931	47.8108	46.3119	0.124196	0.913922	0	1.49413	0.151402	0	1.29998	0	1.47962
Vibrio	16.6085	14.6611	38.8984	0.0757143	0	29.138	20.812	0	0	1.13232	1.72304	2.42071
Hafnia-Obesumbacterium	12.2678	12.0149	6.9842	0	0	1.39266	2.74356	19.2873	19.2171	0	2.479	0
Candidatus Bacilloplasma	11.9551	13.5199	2.17472	11.0307	3.09715	0.190366	27.8728	40.6474	38.036	13.8543	3.08506	3.51902
Serratia	4.39991	4.99209	2.98543	0	0	0.245662	3.08435	4.63132	6.21164	0	0	0
Enterobacter	2.57401	2.43065	1.24586	17.5692	0	1.79452	0.44029	0	0	0	0	0
Candidatus Hepatoplasma	1.56424	1.55224	0.0468408	0	0	0	0	30.9248	26.441	5.68951	0	0
Aeromonas	1.18751	1.07877	0.827493	34.2302	39.9308	58.5014	0.755596	0.422065	0.364228	2.70795	4.14903	4.1501
Streptococcus	0.0683582	0.125368	0.0734498	0.822221	19.0182	2.01301	2.85046	0.492698	1.80907	19.452	17.7688	24.3868
Polynucleobacter	0.0583204	0.0552053	0	0.175221	1.07844	0.497385	0.390198	0.256378	0.6471	2.4984	1.30914	4.16513
Limnohabitans	0.0529929	0.0433702	0	0.180311	1.92591	0.291847	0	0.175045	0.193714	1.22407	1.76204	1.35299
Flavobacterium	0	0	0.0643362	0.118096	1.48401	0	0	0.203872	0	0	1.82101	1.9914
Shewanella	0	0	0	12.823	6.22435	0	0	0	0	0	1.42711	0
Corynebacterium	0	0	0	0.184268	1.71425	0.623227	0.511374	0.133481	0.518941	3.70907	3.27948	4.63795
Ezakiella	0	0	0	0.0985392	1.98417	0.236874	0.718081	0.112697	0.214941	1.96294	1.09353	4.04226
Porphyromonas	0	0	0	0.0928392	1.67437	0.260423	0	0.165566	0.230793	1.20727	1.19894	4.14753
hgcI clade	0	0	0	0.0908392	1.28291	0.251111	0	0	0.239569	2.35145	1.1245	2.148
Anaerococcus	0	0	0	0.0807714	1.9894	0.207526	0.585843	0.0979542	0.268721	2.89676	2.19529	1.32946
Rhodobacter	0	0	0	0	0	0	0.79075	0.155902	0.243093	1.26202	1.2322	1.45946
Lactovum	0	0	0	0	0	0	0	1.01972	0.871469	2.3482	7.45384	15.2745
