# Supplementary material for: Dietary supplementation of black soldier fly (Hermetica illucens) meal modulates gut microbiota, innate immune response and health status of marron (Cherax cainii, Austin 2002) fed poultry-by-product and fishmeal based diets
Source: PeerJ. 2019 May 21;7:e6891. doi: 10.7717/peerj.6891 (PMC6534111; doi:10.7717/peerj.6891)
Supplement: Supplemental Information 5 — LEfSe data dataset showing the relative abundance of bacterial OTUs at genus level used to identify the indicator microbial lineages in four different dietary groups. Abbreviation: FM, Fish meal; PBM, Poultry-by-product meal; FM + BSF, Fish meal + Black soldier fly meal; PBM + BSF, Poultry-by-product meal + Black soldier fly meal. [file peerj-07-6891-s005.txt]

Condition	FM	FM	FM	PBM	PBM	PBM	FM+BSF	FM+BSF	FM+BSF	PBM+BSF	PBM+BSF	PBM+BSF
type	Fish meal	Fish meal	Fish meal	Poultry	Poultry	Poultry	Fish & black	Fish & black	Fish & black	Poultry & black	Poultry & black	Poultry & black
id	FM1	FM2	FM3	PBM1	PBM2	PBM3	FMBSF1	FMBSF2	FMBSF3	PBMBSF1	PBMBSF2	PBMBSF3
Bacteria	1	1	1	1	1	1	1	1	1	1	1	1
Bacteria|Acidobacteria|JGI 0001001-H03	0	0	0	0	20	2	0	5	0	0	0	0
Bacteria|Acidobacteria|Stenotrophobacter	0	0	0	0	3	0	21	0	0	4	1	0
Bacteria|Acidobacteria|Subgroup 10	0	0	0	0	0	0	3	0	0	3	34	49
Bacteria|Actinobacteria|Iamia	0	0	0	0	0	0	0	0	0	1	4	0
Bacteria|Actinobacteria|CL500-29 marine group	0	0	0	0	0	0	16	0	0	0	0	0
Bacteria|Actinobacteria|Ilumatobacter	0	1	0	0	0	0	0	0	0	3	0	0
Bacteria|Actinobacteria|Actinomyces	0	0	0	0	0	1	0	0	0	9	0	0
Bacteria|Actinobacteria|Mobiluncus	0	0	0	4	48	1	0	0	0	16	30	0
Bacteria|Actinobacteria|Varibaculum	0	0	0	0	0	0	0	0	0	0	0	0
Bacteria|Actinobacteria|Corynebacterium	0	0	0	3	68	4	15	0	0	15	0	81
Bacteria|Actinobacteria|Corynebacterium	1	2	3	31	321	85	54	48	18	262	354	376
Bacteria|Actinobacteria|Lawsonella	0	0	0	0	0	0	0	0	0	0	3	0
Bacteria|Actinobacteria|Dietzia	0	0	0	0	0	0	0	0	0	0	0	0
Bacteria|Actinobacteria|Mycobacterium	0	0	0	0	3	0	0	0	1	0	13	0
Bacteria|Actinobacteria|Nocardia	0	0	0	0	0	0	0	1	3	0	3	0
Bacteria|Actinobacteria|Rhodococcus	0	0	0	0	2	0	0	0	0	0	0	0
Bacteria|Actinobacteria|Modestobacter	0	0	0	0	0	0	0	2	0	0	0	0
Bacteria|Actinobacteria|Candidatus_Planktophila	0	0	0	2	14	10	5	0	0	15	15	71
Bacteria|Actinobacteria|hgcI clade	0	2	6	15	240	34	32	22	8	166	109	174
Bacteria|Actinobacteria|Kineosporia	1	1	1	0	0	0	0	0	1	0	0	0
Bacteria|Actinobacteria|Brevibacterium	0	0	0	0	0	0	0	0	0	0	2	0
Bacteria|Actinobacteria|Dermabacter	0	0	0	6	75	2	38	35	1	50	0	78
Bacteria|Actinobacteria|Mobilicoccus	0	0	0	0	0	2	0	0	0	0	0	0
Bacteria|Actinobacteria|Janibacter	0	0	0	0	0	0	0	0	0	0	0	0
Bacteria|Actinobacteria|Aurantimicrobium	3	4	2	0	0	0	0	4	10	0	11	0
Bacteria|Actinobacteria|Candidatus Aquiluna	0	0	0	11	19	0	0	17	0	1	0	0
Bacteria|Actinobacteria|Candidatus Planktoluna	0	0	0	0	0	0	0	0	0	0	0	0
Bacteria|Actinobacteria|Leucobacter	0	0	0	0	40	0	0	0	0	0	0	0
Bacteria|Actinobacteria|Microbacterium	0	0	0	0	1	0	0	0	0	0	0	0
Bacteria|Actinobacteria|Pseudoclavibacter	0	0	0	0	0	0	0	0	0	0	0	0
Bacteria|Actinobacteria|Kocuria	0	0	0	0	0	0	0	0	0	0	0	0
Bacteria|Actinobacteria|Micrococcus	0	0	0	0	36	0	0	0	0	0	0	0
Bacteria|Actinobacteria|Aeromicrobium	0	0	0	0	0	0	0	0	0	0	0	4
Bacteria|Actinobacteria|Nocardioides	0	0	0	0	0	0	0	0	0	0	0	4
Bacteria|Actinobacteria|Cutibacterium	0	0	0	6	0	2	0	0	0	2	0	1
Bacteria|Actinobacteria|Propionimicrobium	0	3	1	9	146	13	21	10	0	52	62	81
Bacteria|Actinobacteria|Pseudonocardia	0	0	0	0	0	0	0	0	0	1	0	0
Bacteria|Bacteroidetes|Bacteroides	0	0	0	1	123	9	5	23	0	72	2	0
Bacteria|Bacteroidetes|Porphyromonas	0	1	1	15	313	35	28	21	22	85	129	336
Bacteria|Bacteroidetes|Prevotella	0	0	0	8	256	9	22	13	0	52	83	76
Bacteria|Bacteroidetes|Alistipes	0	0	0	0	0	3	0	0	0	0	55	0
Bacteria|Bacteroidetes|Parabacteroides	0	0	0	1	0	0	0	0	1	0	0	0
Bacteria|Bacteroidetes|Dinghuibacter	1	1	0	6	156	3	25	0	3	0	116	85
Bacteria|Bacteroidetes|Ferruginibacter	0	0	0	0	0	0	2	0	0	3	9	0
Bacteria|Bacteroidetes|Flavihumibacter	0	0	0	0	0	0	0	0	2	0	0	0
Bacteria|Bacteroidetes|Sediminibacterium	0	0	0	0	41	15	3	17	0	37	9	0
Bacteria|Bacteroidetes|Terrimonas	0	0	0	0	1	0	5	0	0	0	7	1
Bacteria|Bacteroidetes|Candidatus Aquirestis	0	0	0	3	50	1	12	53	0	69	57	0
Bacteria|Bacteroidetes|Algoriphagus	0	0	0	17	273	29	22	46	16	0	364	36
Bacteria|Bacteroidetes|Cytophaga	1	0	0	0	0	0	0	0	0	0	0	0
Bacteria|Bacteroidetes|OLB12	0	0	0	0	4	0	0	0	0	3	0	0
Bacteria|Bacteroidetes|Arcicella	0	0	0	0	0	0	0	0	0	0	0	3
Bacteria|Bacteroidetes|Lacihabitans	0	0	0	0	1	1	6	0	0	0	1	0
Bacteria|Bacteroidetes|Pseudarcicella	1	1	0	7	159	19	0	4	18	33	419	179
Bacteria|Bacteroidetes|Fluviicola	2	0	0	0	136	1	0	3	2	38	36	136
Bacteria|Bacteroidetes|Flavobacterium	10	0	2	19	277	17	2	11	27	8	196	161
Bacteria|Bacteroidetes|Myroides	0	0	0	0	0	0	1	0	0	0	0	0
Bacteria|Bacteroidetes|Chryseobacterium	0	1	1	216	223	3	0	0	3	599	0	0
Bacteria|Bacteroidetes|Elizabethkingia	0	0	0	0	0	0	0	0	0	0	26	0
Bacteria|Bacteroidetes|Pedobacter	0	0	0	0	0	0	0	0	1	1	0	0
Bacteria|Chloroflexi|Leptolinea	0	1	0	0	0	0	0	0	0	0	0	0
Bacteria|Cyanobacteria|Epipyxis sp. PR26KG	0	0	0	0	0	1	0	0	0	0	0	0
Bacteria|Cyanobacteria|Gossypium arboreum	0	0	1	0	0	4	0	2	0	174	0	0
Bacteria|Cyanobacteria|Panax ginseng	0	0	0	0	0	0	0	0	0	3	0	0
Bacteria|Cyanobacteria|Solanum torvum	0	0	0	0	0	0	0	0	0	26	0	0
Bacteria|Cyanobacteria|Chalicogloea CCALA 975	0	0	0	0	0	0	0	2	0	0	0	0
Bacteria|Cyanobacteria|Calothrix PCC-6303	0	0	0	0	19	2	0	0	0	0	0	0
Bacteria|Cyanobacteria|Pseudanabaena PCC-7429	0	0	0	0	0	0	0	0	0	0	0	0
Bacteria|Cyanobacteria|Cyanobium PCC-6307	0	1	3	3	121	1	1	0	3	0	0	0
Bacteria|Deinococcus-Thermus|Deinococcus	0	0	0	0	0	0	0	0	0	0	0	0
Bacteria|Epsilonbacteraeota|Arcobacter	0	0	0	0	0	0	0	0	0	0	0	12
Bacteria|Epsilonbacteraeota|Campylobacter	0	0	2	5	66	2	42	0	0	22	49	99
Bacteria|Epsilonbacteraeota|Helicobacter	0	0	2	1	79	5	40	0	0	59	16	21
Bacteria|Firmicutes|Anoxybacillus	0	0	0	0	0	0	0	0	0	0	0	0
Bacteria|Firmicutes|Gemella	0	0	0	0	28	6	0	0	0	0	0	1
Bacteria|Firmicutes|Staphylococcus	0	0	0	0	5	0	1	0	0	13	0	1
Bacteria|Firmicutes|Eremococcus	0	0	0	0	0	1	0	0	0	19	0	24
Bacteria|Firmicutes|Enterococcus	1	0	0	0	0	0	0	0	0	0	0	0
Bacteria|Firmicutes|Lactobacillus	0	0	0	1	7	0	1	0	1	9	25	7
Bacteria|Firmicutes|Lactococcus	0	0	1	0	0	0	0	0	0	0	29	0
Bacteria|Firmicutes|Lactovum	0	2	0	0	0	12	0	80	138	32	804	1238
Bacteria|Firmicutes|Streptococcus	11	13	21	138	3563	274	301	167	66	1374	1918	1977
Bacteria|Firmicutes|Candidatus Arthromitus	5	14	8	4	0	0	317	0	0	0	1855	10
Bacteria|Firmicutes|Clostridium sensu stricto	0	0	0	0	0	0	1	0	0	0	0	0
Bacteria|Firmicutes|Clostridium sensu stricto	0	0	0	0	0	0	2	2	3	0	0	0
Bacteria|Firmicutes|Clostridium sensu stricto	0	0	0	0	0	0	0	4	0	0	0	0
Bacteria|Firmicutes|Oxobacter	2	3	2	3	0	0	99	0	0	0	530	1
Bacteria|Firmicutes|Anaerococcus	1	3	3	12	371	27	61	24	12	204	236	107
Bacteria|Firmicutes|Ezakiella	0	1	2	15	370	31	75	19	14	138	117	327
Bacteria|Firmicutes|Finegoldia	0	0	0	3	0	1	0	0	0	12	0	0
Bacteria|Firmicutes|Peptoniphilus	0	0	2	6	233	18	68	10	5	58	117	57
Bacteria|Firmicutes|Lachnospiraceae ND3007 group	0	0	0	0	0	0	0	0	0	0	0	8
Bacteria|Firmicutes|Lachnospiraceae NK4A136 group	0	0	0	0	0	0	0	0	0	0	0	0
Bacteria|Firmicutes|Lachnospiraceae UCG-001	0	0	0	0	1	0	0	0	0	0	0	0
Bacteria|Firmicutes|Eubacterium ruminantium	0	4	0	0	0	0	0	0	0	0	0	0
Bacteria|Firmicutes|Paraclostridium	0	0	0	1	13	0	0	0	0	8	0	0
Bacteria|Firmicutes|Peptostreptococcus	1	0	0	0	27	1	6	8	0	21	0	0
Bacteria|Firmicutes|Faecalibacterium	0	0	0	0	0	0	0	16	0	0	0	0
Bacteria|Firmicutes|Oscillibacter	0	0	0	0	0	0	0	0	0	0	88	0
Bacteria|Firmicutes|Ruminiclostridium	16	35	19	0	16	0	2164	0	0	0	0	0
Bacteria|Firmicutes|Ruminococcaceae UCG-005	0	0	0	0	0	0	0	0	0	0	0	0
Bacteria|Firmicutes|Ruminococcus	0	0	0	0	0	0	0	0	0	0	0	0
Bacteria|Firmicutes|Subdoligranulum	0	0	0	0	0	0	0	2	0	0	0	0
Bacteria|Firmicutes|ZOR0006	0	7	4	0	0	0	0	0	0	0	0	0
Bacteria|Firmicutes|Anaerorhabdus furcosa	0	220	217	0	0	1	11	2	0	0	7	0
Bacteria|Firmicutes|Phascolarctobacterium	0	1	0	0	0	0	0	0	0	0	0	0
Bacteria|Firmicutes|Dialister	0	0	0	0	8	0	0	0	3	8	32	17
Bacteria|Firmicutes|Negativicoccus	0	0	1	4	87	4	36	3	2	34	22	153
Bacteria|Fusobacteria|Cetobacterium	0	4	8	0	0	0	0	5	7	0	0	0
Bacteria|Fusobacteria|Hypnocyclicus	7964	10465	8663	19	169	12	157	0	19	91	0	119
Bacteria|Fusobacteria|Cetobacterium	0	2	0	0	0	0	0	0	0	0	0	0
Bacteria|Nitrospirae|Nitrospira	0	0	0	0	8	0	25	1	0	10	13	16
Bacteria|Planctomycetes|SM1A02	0	0	0	1	0	3	0	0	0	0	0	0
Bacteria|Planctomycetes|Fimbriiglobus	0	0	1	0	0	0	8	0	1	9	10	0
Bacteria|Planctomycetes|Gemmata	0	0	0	1	4	0	6	0	0	1	15	1
Bacteria|Planctomycetes|Telmatocola	0	0	0	0	0	0	2	0	0	2	18	0
Bacteria|Planctomycetes|Blastopirellula	0	0	0	0	0	0	0	0	2	0	0	0
Bacteria|Planctomycetes|Pir3 lineage	0	1	0	0	0	0	0	0	0	0	0	0
Bacteria|Planctomycetes|Pir4 lineage	0	0	0	0	0	0	0	0	1	0	14	0
Bacteria|Planctomycetes|Pirellula	0	0	1	0	0	0	14	1	0	10	16	31
Bacteria|Planctomycetes|SH-PL14	1	3	0	0	0	0	4	1	3	7	0	0
Bacteria|Planctomycetes|Planctopirus	0	0	0	12	0	0	0	0	0	0	0	35
Bacteria|Planctomycetes|Schlesneria	0	0	0	0	0	0	0	0	0	0	4	6
Bacteria|Proteobacteria|Craurococcus	0	0	0	0	0	0	0	0	0	0	12	0
Bacteria|Proteobacteria|Roseococcus	0	0	0	0	0	1	0	4	0	0	0	0
Bacteria|Proteobacteria|Roseomonas	0	0	0	0	11	0	0	0	0	0	0	0
Bacteria|Proteobacteria|Inquilinus	0	0	0	0	0	0	0	0	0	0	1	0
Bacteria|Proteobacteria|Brevundimonas	0	0	0	0	0	0	0	0	0	4	0	0
Bacteria|Proteobacteria|Phenylobacterium	0	0	1	0	0	0	0	0	0	2	0	0
Bacteria|Proteobacteria|Hirschia	1	0	0	0	0	0	0	2	0	0	20	0
Bacteria|Proteobacteria|SWB02	0	0	0	0	0	0	0	0	0	0	0	3
Bacteria|Proteobacteria|UKL13-1	0	0	0	0	0	0	16	0	1	0	0	0
Bacteria|Proteobacteria|Amphiplicatus	0	0	0	0	0	0	2	0	0	0	0	0
Bacteria|Proteobacteria|Dongia	0	0	0	0	0	0	4	0	0	1	0	0
Bacteria|Proteobacteria|Reyranella	0	0	0	1	0	0	24	1	2	0	5	6
Bacteria|Proteobacteria|Bosea	1	0	0	3	15	0	3	0	0	0	3	0
Bacteria|Proteobacteria|FukuN57	0	0	0	0	3	9	0	0	0	0	0	0
Bacteria|Proteobacteria|Methylobacterium	0	0	0	0	0	0	0	0	1	18	0	0
Bacteria|Proteobacteria|Microvirga	0	0	0	0	0	0	0	0	0	0	2	0
Bacteria|Proteobacteria|alphaI cluster	0	0	0	0	0	0	0	0	1	0	0	48
Bacteria|Proteobacteria|Devosia	0	1	0	0	44	1	2	0	0	12	5	4
Bacteria|Proteobacteria|Hyphomicrobium	0	3	3	0	4	0	3	4	0	1	10	10
Bacteria|Proteobacteria|Pedomicrobium	0	0	0	0	10	2	0	0	1	1	0	3
Bacteria|Proteobacteria|Aminobacter	0	0	0	9	43	0	0	0	0	14	0	31
Bacteria|Proteobacteria|Aquamicrobium	0	0	0	1	0	0	0	0	0	0	0	0
Bacteria|Proteobacteria|Ochrobactrum	7	9	4	0	0	0	1	7	12	0	0	0
Bacteria|Proteobacteria|Phyllobacterium	0	0	0	0	0	0	0	0	0	1	0	0
Bacteria|Proteobacteria|Shinella	0	0	0	1	17	0	0	0	0	0	0	0
Bacteria|Proteobacteria|Nordella	0	0	1	0	12	0	0	0	0	0	6	0
Bacteria|Proteobacteria|Phreatobacter	0	2	3	0	0	0	0	0	0	1	0	0
Bacteria|Proteobacteria|Bradyrhizobium	0	0	0	0	0	0	2	0	0	0	2	0
Bacteria|Proteobacteria|Defluviimonas	1	2	2	0	0	0	8	0	0	4	0	1
Bacteria|Proteobacteria|Falsirhodobacter	0	0	0	0	1	0	0	0	0	1	0	0
Bacteria|Proteobacteria|Paracoccus	0	0	0	0	0	0	0	2	0	0	0	0
Bacteria|Proteobacteria|Pseudorhodobacter	0	0	0	0	0	0	0	0	1	0	23	0
Bacteria|Proteobacteria|Rhodobacter	1	4	2	6	113	13	82	21	19	88	109	117
Bacteria|Proteobacteria|Rubellimicrobium	0	0	0	0	26	0	0	0	2	0	0	0
Bacteria|Proteobacteria|Tabrizicola	0	0	0	2	4	6	0	4	0	10	38	68
Bacteria|Proteobacteria|Thioclava	0	0	0	0	0	0	0	2	0	0	0	0
Bacteria|Proteobacteria|Candidatus Megaira	0	1	0	0	0	0	3	0	0	6	5	0
Bacteria|Proteobacteria|Altererythrobacter	0	0	0	0	0	0	0	0	1	0	0	0
Bacteria|Proteobacteria|Novosphingobium	0	0	0	0	0	0	6	2	4	3	9	0
Bacteria|Proteobacteria|Polymorphobacter	0	0	0	0	0	0	0	0	0	0	3	0
Bacteria|Proteobacteria|Porphyrobacter	0	0	1	0	0	0	0	0	0	0	57	0
Bacteria|Proteobacteria|Rhizorhapis	0	0	2	0	0	0	2	0	0	1	0	0
Bacteria|Proteobacteria|SD04E11	0	0	0	0	0	0	1	0	0	10	0	0
Bacteria|Proteobacteria|Sphingobium	0	0	0	0	0	0	0	1	0	0	0	0
Bacteria|Proteobacteria|Sphingomonas	0	0	0	0	13	2	0	6	5	0	22	0
Bacteria|Proteobacteria|Sphingopyxis	0	0	0	0	0	0	1	0	0	3	0	0
Bacteria|Proteobacteria|Sphingorhabdus	0	0	0	0	0	25	29	13	9	0	96	0
Bacteria|Proteobacteria|Candidatus Alysiosphaera	0	0	0	1	0	0	0	0	0	0	0	0
Bacteria|Proteobacteria|Bdellovibrio	0	0	1	0	0	0	0	0	1	0	9	2
Bacteria|Proteobacteria|OM27 clade	0	0	0	0	0	0	0	0	0	0	1	0
Bacteria|Proteobacteria|Desulfobulbus	0	1	0	0	0	0	0	0	0	0	0	0
Bacteria|Proteobacteria|Haliangium	1	0	1	0	0	0	5	0	1	1	22	13
Bacteria|Proteobacteria|Phaselicystis	0	0	0	0	0	0	2	0	0	0	0	0
Bacteria|Proteobacteria|Pajaroellobacter	0	0	0	0	0	0	1	0	0	0	5	0
Bacteria|Proteobacteria|Syntrophobacter	0	1	0	0	0	0	0	0	0	0	0	0
Bacteria|Proteobacteria|Aeromonas	139	258	192	5809	7481	7998	78	32	55	190	446	335
Bacteria|Proteobacteria|Rheinheimera	0	0	0	0	0	2	0	0	0	0	4	0
Bacteria|Proteobacteria|Marinobacter	0	0	0	0	0	0	0	0	0	0	0	0
Bacteria|Proteobacteria|Shewanella	0	2	1	2174	1163	1	32	0	1	50	152	20
Bacteria|Proteobacteria|AAP99	0	3	0	0	0	0	0	0	0	11	13	2
Bacteria|Proteobacteria|Acidovorax	0	1	0	0	31	8	25	5	1	16	48	22
Bacteria|Proteobacteria|Alicycliphilus	0	0	0	0	0	0	0	1	0	0	0	0
Bacteria|Proteobacteria|Aquabacterium	8	5	3	0	4	2	38	9	4	77	56	55
Bacteria|Proteobacteria|Caenimonas	0	0	0	0	0	0	0	0	0	0	0	0
Bacteria|Proteobacteria|Candidatus Symbiobacter	0	0	0	0	0	1	0	0	0	0	0	0
Bacteria|Proteobacteria|Comamonas	0	0	0	8	94	9	15	3	8	29	70	48
Bacteria|Proteobacteria|Cupriavidus	0	0	0	0	0	0	1	0	0	0	0	0
Bacteria|Proteobacteria|Delftia	0	0	0	0	0	1	1	0	0	4	0	4
Bacteria|Proteobacteria|GKS98 freshwater	0	0	0	0	0	0	0	0	0	0	0	0
Bacteria|Proteobacteria|Hydrogenophaga	0	2	0	0	59	0	0	1	1	0	0	0
Bacteria|Proteobacteria|Ideonella	0	0	0	0	1	0	0	0	0	1	0	0
Bacteria|Proteobacteria|Kerstersia	0	0	0	0	0	0	0	0	0	0	0	0
Bacteria|Proteobacteria|Lautropia	0	0	0	0	1	0	0	0	0	0	0	0
Bacteria|Proteobacteria|Limnobacter	0	0	0	0	0	3	0	11	1	44	0	88
Bacteria|Proteobacteria|Limnohabitans	1	7	4	27	357	37	36	16	21	85	188	108
Bacteria|Proteobacteria|MWH-UniP1 aquatic group	0	0	0	0	0	5	0	0	0	49	0	0
Bacteria|Proteobacteria|Noviherbaspirillum	0	0	0	0	0	2	0	3	0	0	4	0
Bacteria|Proteobacteria|Ottowia	0	0	0	0	0	1	0	0	0	1	3	0
Bacteria|Proteobacteria|Paucibacter	2	1	0	0	1	2	0	1	3	0	1	1
Bacteria|Proteobacteria|Pelomonas	0	0	0	0	0	0	2	0	0	0	8	0
Bacteria|Proteobacteria|Piscinibacter	0	0	0	0	0	0	2	1	0	0	0	0
Bacteria|Proteobacteria|Polaromonas	0	0	0	1	0	0	0	0	0	0	0	0
Bacteria|Proteobacteria|Polynucleobacter	0	8	6	26	198	65	39	58	32	175	139	336
Bacteria|Proteobacteria|Ralstonia	0	0	0	2	28	0	11	0	0	0	0	0
Bacteria|Proteobacteria|Ramlibacter	0	0	0	0	1	0	0	0	0	0	3	0
Bacteria|Proteobacteria|Rhizobacter	0	1	0	0	0	0	11	0	0	9	7	2
Bacteria|Proteobacteria|Rhodoferax	0	0	0	0	0	0	0	0	0	0	0	0
Bacteria|Proteobacteria|Roseateles	0	0	0	0	0	0	0	0	0	0	0	3
Bacteria|Proteobacteria|Tepidimonas	0	1	0	0	0	0	0	6	0	0	0	0
Bacteria|Proteobacteria|Undibacterium	0	0	0	0	0	0	0	0	0	0	2	0
Bacteria|Proteobacteria|Chitinivorax	0	0	0	1	0	0	3	0	0	0	0	0
Bacteria|Proteobacteria|Aquitalea	0	0	0	0	0	0	1	0	0	2	0	0
Bacteria|Proteobacteria|Vogesella	0	0	0	0	12	0	0	0	0	0	0	6
Bacteria|Proteobacteria|Hydrogenophilus	0	0	0	0	0	0	0	0	0	0	1	0
Bacteria|Proteobacteria|Leeiaceae|Leeia	0	0	0	0	0	0	0	0	0	0	0	7
Bacteria|Proteobacteria|Methylotenera	0	1	0	0	0	0	0	0	0	0	0	0
Bacteria|Proteobacteria|Ellin6067	0	0	0	0	0	0	1	0	0	0	50	2
Bacteria|Proteobacteria|Nitrosomonas	0	0	0	0	1	0	0	0	0	0	0	0
Bacteria|Proteobacteria|Azonexus	0	0	0	0	0	0	0	0	0	0	21	0
Bacteria|Proteobacteria|C39	0	0	0	0	0	1	0	0	0	0	0	0
Bacteria|Proteobacteria|Dechloromonas	1	0	0	0	0	0	0	0	0	0	1	0
Bacteria|Proteobacteria|Denitratisoma	0	0	0	0	0	0	0	0	0	0	0	0
Bacteria|Proteobacteria|Uliginosibacterium	6	0	0	0	0	0	0	0	0	0	0	0
Bacteria|Proteobacteria|Zoogloea	3	0	1	0	0	0	0	0	0	0	0	3
Bacteria|Proteobacteria|Cellvibrio	0	0	0	0	2	0	0	0	0	0	26	0
Bacteria|Proteobacteria|OM60(NOR5) clade	0	0	0	0	1	0	0	0	1	0	0	0
Bacteria|Proteobacteria|Coxiella	0	0	0	0	0	0	0	0	0	0	0	1
Bacteria|Proteobacteria|Aquicella	0	0	0	0	1	0	0	0	0	0	4	0
Bacteria|Proteobacteria|Buttiauxella	0	0	0	0	0	185	0	0	0	0	0	0
Bacteria|Proteobacteria|Citrobacter	13	42	7	0	0	3	0	1	0	0	0	0
Bacteria|Proteobacteria|Cronobacter	0	0	0	0	0	0	0	0	0	0	1	0
Bacteria|Proteobacteria|Enterobacter	210	563	436	6375	21	242	44	0	2	18	11	16
Bacteria|Proteobacteria|Erwinia	0	2	0	1	0	0	0	0	0	0	0	0
Bacteria|Proteobacteria|Escherichia-Shigella	2	9	5	3	11	26	13	0	0	0	4	20
Bacteria|Proteobacteria|Hafnia-Obesumbacterium	1197	2704	2173	1	2	187	288	1781	2631	8	265	24
Bacteria|Proteobacteria|Klebsiella	0	10	1	5	0	77	0	1	0	0	9	0
Bacteria|Proteobacteria|Kluyvera	0	1	0	0	0	0	0	1	0	0	0	0
Bacteria|Proteobacteria|Kosakonia	0	1	0	0	0	0	0	0	0	0	0	0
Bacteria|Proteobacteria|Nissabacter	0	2	2	0	0	0	0	0	0	0	0	0
Bacteria|Proteobacteria|Pantoea	15	16	9	22	0	0	0	0	0	0	1	0
Bacteria|Proteobacteria|Pectobacterium	0	0	0	0	0	0	0	0	0	0	0	0
Bacteria|Proteobacteria|Plesiomonas	0	4	1	0	1	1	4	0	0	0	7	0
Bacteria|Proteobacteria|Proteus	0	1	0	0	0	0	0	0	0	0	0	0
Bacteria|Proteobacteria|Raoultella	2	2	0	0	0	1	0	1	0	0	0	0
Bacteria|Proteobacteria|Serratia	509	966	900	1	0	30	324	574	629	25	101	1
Bacteria|Proteobacteria|Tatumella	0	0	0	0	0	1	0	0	0	0	0	0
Bacteria|Proteobacteria|Trabulsiella	0	2	0	0	0	0	0	0	0	0	2	0
Bacteria|Proteobacteria|Yersinia	0	3	0	0	0	6	0	0	0	0	0	0
Bacteria|Proteobacteria|Caedibacter taeniospiralis	0	0	0	0	0	0	2	0	0	0	0	0
Bacteria|Proteobacteria|Thiofaba	0	0	0	0	3	0	0	0	0	0	0	0
Bacteria|Proteobacteria|Legionella	0	0	0	0	0	0	0	0	0	0	3	0
Bacteria|Proteobacteria|Crenothrix	0	4	5	0	0	0	0	3	2	0	0	0
Bacteria|Proteobacteria|Methylovulum	0	2	0	0	0	0	0	0	0	0	0	0
Bacteria|Proteobacteria|Marinobacterium	0	1	0	0	0	0	0	0	0	0	0	0
Bacteria|Proteobacteria|Escherichia coli	0	0	0	0	0	0	3	0	0	2	0	0
Bacteria|Proteobacteria|Oleibacter	0	0	0	0	0	0	0	0	0	0	0	0
Bacteria|Proteobacteria|Acinetobacter	0	0	0	3	1	1	1	3	0	41	11	0
Bacteria|Proteobacteria|Alkanindiges	0	0	0	0	1	0	1	0	1	492	0	0
Bacteria|Proteobacteria|Enhydrobacter	0	0	0	0	0	0	0	0	0	0	0	0
Bacteria|Proteobacteria|Perlucidibaca	0	0	0	0	0	0	0	0	0	0	0	1
Bacteria|Proteobacteria|Psychrobacter	0	0	0	0	0	5	0	0	5	8	21	0
Bacteria|Proteobacteria|Pseudomonas	0	2	1	1	2	1	468	5	4	2	1	0
Bacteria|Proteobacteria|Enterovibrio	0	1	0	0	0	0	0	0	0	0	0	0
Bacteria|Proteobacteria|Photobacterium	0	0	0	7	45	2	0	0	0	31	0	0
Bacteria|Proteobacteria|Vibrio	6686	3662	2652	8	82	3981	2202	13	6	78	183	194
Bacteria|Proteobacteria|Tahibacter	0	0	0	0	1	1	0	0	0	0	0	0
Bacteria|Proteobacteria|Arenimonas	0	0	0	1	0	0	0	5	2	0	0	0
Bacteria|Proteobacteria|Lysobacter	0	1	0	0	0	0	0	0	0	2	0	0
Bacteria|Proteobacteria|Pseudoxanthomonas	0	0	0	0	0	0	0	1	1	0	6	0
Bacteria|Proteobacteria|Stenotrophomonas	0	0	0	1	0	0	0	0	1	0	0	0
Bacteria|Spirochaetes|Leptospira	0	0	2	0	0	0	0	0	0	0	0	0
Bacteria|Spirochaetes|Turneriella	0	0	0	0	0	0	0	0	0	0	0	1
Bacteria|Tenericutes|Candidatus Hepatoplasma	3	339	276	0	1	0	0	2451	4220	400	1	19
Bacteria|Tenericutes|Candidatus Bacilloplasma	369	2634	2445	1868	575	22	2950	3527	5548	977	330	283
Bacteria|Verrucomicrobia|FukuN18 freshwater	0	0	0	0	0	0	0	0	0	0	8	0
Bacteria|Verrucomicrobia|Terrimicrobium	0	0	1	0	0	0	0	0	0	0	0	0
Bacteria|Verrucomicrobia|Lacunisphaera	0	0	0	0	0	0	2	0	0	0	0	0
Bacteria|Verrucomicrobia|Luteolibacter	0	0	1	0	0	0	0	3	0	0	0	0
Bacteria|Verrucomicrobia|Prosthecobacter	0	0	0	0	0	0	15	1	0	12	13	0
