# Supplementary material for: Dietary supplementation of black soldier fly (Hermetica illucens) meal modulates gut microbiota, innate immune response and health status of marron (Cherax cainii, Austin 2002) fed poultry-by-product and fishmeal based diets
Source: PeerJ. 2019 May 21;7:e6891. doi: 10.7717/peerj.6891 (PMC6534111; doi:10.7717/peerj.6891)
Supplement: Supplemental Information 6 — Dataset shows the differentially abundant pathways in four different dietary groups of marron. Abbreviation: FM, Fish meal; PBM, Poultry-by-product meal; FM + BSF, Fish meal + Black soldier fly meal; PBM + BSF, Poultry-by-product meal + Black soldier fly meal. [file peerj-07-6891-s006.txt]

Condition	FM	FM	FM	PBM	PBM	PBM	FM+BSF	FM+BSF	FM+BSF	PBM+BSF	PBM+BSF	PBM+BSF
Type	Fishmeal	Fishmeal	Fishmeal	Poultry_meal	Poultry_meal	Poultry_meal	Fishmeal+BSF	Fishmeal+BSF	Fishmeal+BSF	Poultry_meal+BSF	Poultry_meal+BSF	Poultry_meal+BSF
SampleID	FM	FM_1	FM_2	PBM	PBM_1	PBM_2	FM+BSF	FM+BSF_1	FM+BSF_2	PBM+BSF	PBM+BSF_1	PBM+BSF_2
Bacteria	1	1	1	1	1	1	1	1	1	1	1	1
Glycolysis /_ Gluconeogenesis	19138.91806	15985.35595	9394.443452	22273.10958	30581.70395	76513.08333	16856.3506	12524.08571	3734.759325	4205.466468	9378.436905	7009.159921
ko00020	10090.95278	8457.752381	4953.909524	16715.01392	23068.40422	46348.67857	9223.65119	6919.192857	2464.11627	3249.159127	5910.480952	5832.518651
Pentose, phosphate, pathway	15529.4744	12947.10357	7568.426786	13664.20521	18522.65038	41824.14048	14094.01488	10398.63095	2947.764881	3064.006548	6371.135714	5094.067857
Pentose, and, glucuronate, interconversions	12974.91409	10851.00595	6368.695833	6316.844012	6823.263636	24692.07381	10950.81012	7699.658333	1567.318056	1076.629365	3602.019643	1688.385317
Fructose, and, mannose, metabolism	13280.52421	11150.56905	6620.25	12052.77639	15859.56964	46912.49524	10416.86786	7608.939286	2142.284921	2405.493849	5892.514881	3636.905159
Galactose_metabolism	11622.30933	9646.47381	5593.677976	10774.29477	15890.1368	41437.1619	11014.28512	8246.984524	2179.972024	2232.829762	4807.147024	3346.327381
Ascorbate, and, aldarate, metabolism	7158.992063	5932.966667	3462.913095	3937.315043	4495.983874	11379.04048	6645.082143	4628.552381	836.1043651	478.6722222	1787.788095	1023.811508
Fatty_acid_biosynthesis	5830.665278	4877.414286	2860.145833	15071.84728	20022.50395	32130.71905	5545.7875	4163.082143	1520.926389	2235.633532	4411.984524	4219.831746
ko00071	5063.150198	4224.67619	2534.281548	7577.292532	10210.09654	20769.15952	4515.467262	3329.922619	936.735119	1135.610714	3539.079167	2738.353571
ko00072	566.5537698	515.6666667	351.3565476	2652.120184	3481.005574	3177.407143	103.7625	174.1940476	235.9720238	552.7958333	1097.805952	1233.380952
ko00100	0.666666667	2	0.333333333	9.333333333	70	25	8.833333333	2.333333333	6.25	47	67	128.3333333
ko00120	275.4918651	226.0833333	125.3779762	474.0151515	640.8477273	1021.290476	338.7172619	231.4583333	33.67559524	55.99166667	144.6386905	102.9547619
ko00121	275.1347222	227.4166667	126.0446429	476.1818182	703.8239177	1023.37381	336.8839286	230.625	66.65178571	91.825	155.8053571	146.3833333
ko00130	7473.218651	6260.797619	3694.171429	9547.358514	12584.22348	32184.70238	6394.763095	4663.17381	1459.031746	1574.897222	3241.282143	2530.311508
ko00140	10.73888889	7.075	4.808333333	87.98194444	59.2375	6.1	10.83333333	2.833333333	7.040079365	8.109722222	137.3291667	47.58412698
Oxidative_phosphorylation	16196.67917	13630.84762	8031.875595	28267.12974	40874.21337	84419.43095	14511.42321	11132.12857	4350.235913	6327.144246	10789.5119	11441.88413
ko00195	2991.449206	2513.285714	1472.104762	4914.389466	7711.338961	13473.11429	2764.085714	2222.133333	1044.731746	1520.560317	2304.080952	2579.507937
ko00220	7281.752381	6111.377381	3632.791667	10506.28557	14531.58907	32412.94524	6130.459524	4583.709524	1513.125397	1788.390873	3873.158333	3313.874206
ko00230	31937.29663	26695.70595	15707.23869	44747.88173	64868.9717	138630.5262	28961.06964	22273.0369	7749.383135	10106.4248	18315.82024	17914.49087
ko00232	0	0	0	0	0	0	0.5	0	0	0	13	0
Pyrimidine, metabolism	22520.16905	18855.84643	11115.54524	32196.8767	46387.48766	102748.4167	20120.82143	15282.14881	5390.288095	7215.502381	13281.9	12480.34881
ko00250	13010.60456	10881.53214	6388.018452	17967.31546	25060.66813	51630.13095	11877.54821	8833.372619	2779.334325	3365.927183	6784.77619	5966.83254
ko00253	0	0	0	0	0	0	0	0	0	0	0.25	0
ko00260	13391.1123	11196.47619	6616.304762	19648.2154	27476.6368	57366.61905	11951.17143	9106.284524	3037.892063	3896.771825	7597.696429	7155.462302
ko00261	3463.324802	2896.35119	1719.020833	6044.216071	8199.423214	16576.12619	3067.16369	2340.113095	797.0494048	984.8184524	1999.709524	1815.555952
ko00270	12298.79365	10307.44524	6113.536905	20523.43373	27569.37976	59749.51667	10596.95952	7892.17381	2653.494444	3543.469444	7741.215476	6262.275397
Valine, leucine, isoleucine, degradation	4317.55119	3628.847619	2201.635714	11595.24912	16029.4954	24604.69762	3989.865476	3095.835714	1125.33373	1843.315278	4402.197024	4333.196825
ko00281	1784.587302	1476.166667	867.1428571	2342.291035	3221.789232	7845.988095	1732.261905	1218.244048	279.9460317	273.8621032	1305.48631	812.406746
ko00290	6378.2625	5329.67619	3131.608929	8702.860281	12454.52673	27350.77857	5827.395833	4423.119048	1462.012103	2011.628175	3960.226786	3917.086508
ko00300	5611.251984	4703.404762	2764.75119	9267.708568	13948.95958	26196.1119	5159.475	4027.24881	1682.656746	2347.794246	3934.402976	4198.915079
ko00310	4758.649802	3962.597619	2337.531548	5999.145491	7969.449784	14040.4881	4464.160119	3231.270238	805.5593254	912.7527778	3013.16131	2058.026587
ko00311	2.976190476	3.166666667	4.166666667	666.5079365	893.3571429	41.70238095	17.22619048	11.4047619	21.28333333	103.9047619	199.4	239.75
ko00330	8461.283532	7053.525	4186.307738	12677.9123	16091.0369	35936.17857	7423.672024	5486.127381	1616.833135	1500.155159	4118.707738	2548.512302
ko00332	747.8623016	626.1547619	367.9011905	868.2620491	1245.014502	3359.454762	688.6464286	483.5333333	144.1551587	200.5111111	525.7869048	458.515873
ko00333	1428.652381	1196.347619	699.4404762	3613.531638	4870.19329	7406.421429	1416.239286	1058.239286	407.0123016	698.4634921	1271.560714	1377.346825
ko00340	5052.084921	4210.872619	2492.865476	9054.799621	11971.21282	23209.76905	4789.930952	3529.204762	971.1892857	1243.808929	2907.922024	2602.969048
ko00350	7096.596825	5859.891667	3400.589286	6608.209127	8529.677381	16846.72143	7056.716667	4971.764286	1022.261508	863.7246032	2657.605952	2007.39246
ko00360	7761.648214	6418.110714	3778.683929	8481.931926	10801.53777	12033.92857	7471.08869	5373.555952	1223.037103	1122.740079	3200.555357	2815.937698
ko00361	403.2083333	334.7261905	205.702381	507.2420635	854.275	1239.42619	397.797619	296.8392857	90.15674603	284.1269841	612.902381	816.5257937
ko00362	3450.039484	2906.907143	1809.594643	5153.041108	6921.175054	11360.18571	2561.233929	1866.32619	597.4688492	956.7438492	3083.364286	2641.825397
ko00363	0	0	0	0.333333333	5.666666667	0.25	0.5	0	0	0	14	0
ko00364	411.7738095	336.5595238	203.5892857	326.6081349	376.1708333	1159.92619	363.3392857	265.3214286	70.23174603	136.8978175	364.7708333	414.9007937
ko00365	0	6	2	12	87	48	18	0	0	111	81	183
ko00380	2565.833929	2146.613095	1332.417262	5423.219102	7494.156331	12111.4619	2167.255357	1727.716667	662.935119	875.9303571	2566.264286	2109.111905
Phenylalanine, tyrosine, and, tryptophan, biosynthesis	8146.851389	6821.458333	3995.46369	13435.59286	19659.62619	36911.77381	7555.649405	5869.194048	2369.454167	3320.564286	5523.549405	5792.825
ko00401	1769.557937	1477.22619	863.677381	2644.230447	3641.8421	6714.67619	1699.388095	1251.405952	400.5825397	518.143254	924.7404762	943.2539683
ko00404	1	0.666666667	10.66666667	10.55555556	13.23333333	5.616666667	7.666666667	16.16666667	1.444444444	3.111111111	76.66666667	10.44444444
ko00405	380.0230159	319.2797619	191.5559524	1805.650938	2401.566883	2812.266667	360.8071429	295.8666667	152.1948413	276.0984127	416.0321429	467.9126984
ko00410	4845.842262	4017.752381	2358.66131	5544.202976	7738.18631	17438.24762	4764.214881	3370.063095	819.2315476	851.4755952	2450.554762	1940.402381
ko00430	1778.11746	1483.82381	877.7845238	3502.031854	5299.209091	12546.4381	1711.919048	1308.8	544.3218254	687.6920635	1253.367857	1047.55754
ko00440	3632.547817	3032.958333	1790.820833	2067.215422	2026.741288	7772.911905	2984.822024	2041.479762	358.3255952	125.7839286	875.922619	172.4285714
ko00450	6894.575397	5743.227381	3355.111905	9150.308766	12268.65303	28215.14048	6392.010714	4730.469048	1322.921429	1399.390476	3155.75	2476.715476
ko00460	2331.873611	1955.416667	1157.218452	4422.783369	6046.260173	10577.47857	2046.549405	1555.367857	574.6712302	702.6277778	1319.582738	1194.523016
ko00471	2223.089683	1860.517857	1091.844048	2552.221519	3527.035552	6709.359524	2028.983333	1518.411905	476.6753968	583.0628968	1034.394643	968.140873
ko00472	0.5	1.291666667	0.833333333	5.571428571	79.01190476	6.928571429	5.833333333	17.33333333	19.29166667	11.22619048	240.5	34.41666667
ko00473	1222.919246	1027.139286	609.1041667	1923.955646	2914.618885	6750.059524	1032.141071	805.5130952	326.5037698	465.121627	870.6892857	789.7103175
ko00480	6878.248413	5733.516667	3399.919048	10288.40442	13801.61705	35780.65	6144.464286	4636.142857	1374.459921	1685.081944	3916.069643	3208.171825
ko00500	16907.37163	14061.95357	8236.156548	17864.97202	23766.96012	70430.15	14708.93631	10994.87976	2976.579167	2997.816071	7789.563095	4357.219048
ko00510	0	0	0	224.6190476	353.047619	8.845238095	2.666666667	37.16666667	42.83333333	70.73809524	41.36666667	103.1666667
ko00511	671.8537698	549.2142857	320.9017857	2928.51921	4692.436851	6717.297619	684.4375	742.4642857	406.3521825	590.8617063	820.0797619	874.2849206
ko00513	283.9892857	229.9642857	129.3535714	860.7947872	1397.891288	2678.171429	336.5392857	329.8785714	157.5468254	199.9902778	269.0720238	300.4146825
ko00514	0	0	0	8.333333333	111.6666667	7.666666667	2.166666667	36.66666667	41.33333333	66.66666667	40.16666667	100.6666667
ko00515	0	0	0	8.333333333	114.0416667	7.916666667	2.166666667	36.79166667	41.33333333	67.29166667	40.79166667	96.16666667
ko00520	20003.10317	16704.72857	9813.825	24102.37727	35313.90758	92256.73333	17936.09881	13710.39643	4293.521429	5394.92619	10528.16667	8723.272619
ko00521	1909.405159	1598.508333	955.1833333	5848.013402	8606.356115	15350.91429	1786.442857	1589.002381	709.0111111	1214.308135	1868.083929	2294.825397
ko00523	771.4134921	651.2880952	386.4833333	3772.003535	5506.039827	10307.73571	747.9166667	684.297619	333.7150794	679.4912698	1070.185714	1386.184127
ko00524	377.3865079	314.077381	187.072619	1018.201461	1383.54237	1665.930952	340.3559524	281.4333333	110.1797619	140.4172619	239.2672619	201.9642857
ko00525	755.8063492	632.8630952	372.4785714	2042.861255	2844.45974	5382.178571	704.5452381	555.325	201.4702381	351.3261905	593.4595238	745.977381
ko00531	658.3632937	542	313.9875	976.9713745	1608.674621	3263.42619	680.9886905	613.45	245.4978175	318.6728175	433.2154762	541.031746
ko00532	0	0	0	215	219	0	0	0	0	0	0	0
ko00534	0	0	0	215	219	0	0	0	0	0	0	0
ko00540	10235.27817	8572.609524	4991.485714	11228.88056	15205.71548	37438.31667	9480.164286	6496.021429	1794.375397	2250.774206	4339.280952	4023.456349
ko00550	8409.881349	7044.934524	4142.37381	11404.70276	16647.37051	34120.77143	7517.691667	5703.542857	2079.904762	2860.689881	5374.482738	4974.494048
ko00561	6577.126389	5513.952381	3254.602976	6514.035732	9400.622348	22232.49286	5732.224405	4359.584524	1303.028373	1498.937897	2869.740476	2471.081349
ko00562	1081.246825	884.5380952	541.4178571	3022.166035	4158.505898	6724.442857	1055.863095	887.625	327.784127	517.4406746	861.3910714	992.6722222
ko00564	11511.98036	9618.591667	5637.167262	11138.98698	15795.7882	38188.91667	10436.89345	7660.438095	2235.610516	2505.759921	4933.469643	4236.411111
ko00565	463.8948413	392.8690476	237.7559524	377.5376984	410.2654762	563.5642857	334.4047619	267.6369048	119.2242063	118.4742063	161.3130952	157.0337302
ko00571	0	0.166666667	0	1.138888889	75.25	43.25	13	26	31.625	69	216	159
ko00572	371.6615079	309.0857143	179.5142857	162.9265873	484.3738095	691.3309524	346.772619	376.6	214.4019841	290.8769841	344.4214286	443.2948413
ko00590	480.1480159	407.4440476	246.7261905	1037.322565	1408.578193	3720.104762	358.397619	288.5940476	145.177381	238.7517857	454.3375	460.072619
ko00591	372.3948413	311.0357143	181.797619	314.9543651	296.7238095	552.5642857	330.5297619	227.0119048	71.67063492	47.84920635	118.9797619	57.41468254
ko00592	1117.257143	930.9404762	547.3654762	1066.926732	1180.016883	3846.259524	998.0571429	684.7357143	156.7904762	90.28095238	409.0166667	121.9940476
ko00600	395.3845238	323.825	195.3404762	1218.658676	2051.330574	3264.407143	350.8607143	401.6107143	212.7912698	320.144246	471.8732143	489.7162698
ko00603	295.8132937	237.1785714	134.2446429	1193.027002	1980.587825	4249.442857	341.2553571	366.3892857	202.4164683	281.803373	407.3797619	410.9920635
ko00604	283.9892857	229.9642857	129.3535714	860.7947872	1397.891288	2678.171429	336.5392857	329.8785714	157.5468254	199.9902778	269.0720238	300.4146825
ko00620	18695.22381	15643.8869	9208.165476	25602.27305	35606.51851	82825.15	16666.9	12377.56071	3989.762698	4903.000794	10444.37976	8886.469841
ko00621	728.4503968	633.7857143	405.4166667	200.7619048	227.3333333	594.047619	355.3511905	261.2857143	82.83095238	120.4761905	299.922619	172.8095238
ko00622	748.3948413	650.7857143	419.8333333	322.3869048	205	588.797619	358.452381	259.2321429	86.65595238	130.7678571	335.8809524	156.9345238
ko00623	403.0515873	331.7261905	197.672619	275.1498016	293.7125	1153.67619	360.672619	278.1547619	66.80674603	120.7728175	309.3958333	341.234127
ko00624	10.75396825	6.392857143	9.583333333	70.45833333	303.875	167.4285714	15.83333333	32.33333333	22.72142857	41.45833333	160.0035714	185.3333333
ko00625	1509.589087	1256.736905	750.8327381	2210.892082	2815.319968	6011.792857	1379.16369	1056.892857	235.9065476	303.8934524	956.3321429	723.2
ko00626	1224.172421	1021.117857	604.5767857	1501.695653	1963.986634	5922.92381	1013.818452	746.5297619	189.6934524	168.6434524	655.3369048	370.4619048
ko00627	1703.812302	1443.630952	894.5392857	1561.902994	2518.469372	5191.12619	1082.163095	862.5678571	345.3404762	430.397619	1434.159524	1145.738095
ko00630	12476.1746	10505.86667	6276.409524	16819.60128	24074.04508	45707.72143	10763.60119	8347.202381	2841.361508	4019.443056	7466.81131	8351.019841
ko00633	1466.269643	1254.752381	750.3422619	1592.08851	2179.737825	5850.080952	1005.956548	728.2690476	233.2462302	286.2759921	620.5666667	266.9551587
ko00640	12153.92976	10283.78095	6163.295238	16936.08048	23217.17727	50926.00238	9641.928571	7134.083333	2362.481746	3121.535317	7095.533333	5966.969841
ko00642	746.0289683	620.4880952	366.2345238	972.3056999	1138.95974	3294.361905	669.027381	459.2238095	86.64960317	42.93174603	308.4869048	89.12698413
ko00643	303.2577381	242.797619	150.8577381	1522.819661	2239.225325	3470.507143	361.2910714	331.8952381	166.8410714	195.4630952	483.6041667	474.8095238
ko00650	12505.31607	10516.69048	6241.224405	17581.30687	23685.96477	54124.98095	10655.97202	7630.37381	2170.073214	2984.282738	7235.720238	5847.734524
ko00660	5223.741667	4362.872619	2560.838095	5953.876786	8460.177976	19491.05238	4766.678571	3568.619048	1020.471429	1290.307738	2736.13869	2571.959524
ko00670	5405.887897	4538.875	2683.235119	8703.011003	12689.70996	25590.25	4822.925595	3724.714286	1335.955357	1967.345238	3526.414881	3638.017857
ko00680	10190.51984	8547.438095	5054.753571	13567.3557	19523.35379	43963.73095	8893.17381	6945.227381	2346.543651	3084.636508	5992.946429	5514.09246
ko00710	7305.369643	6103.380952	3591.432738	9617.646988	13692.41066	30411.24524	6471.930357	4896.35	1665.946627	2058.835913	4283.657143	3893.418651
ko00720	11588.87341	9739.907143	5732.657143	18470.37711	26269.84692	53433.27619	10305.04643	7631.95119	2855.030159	3857.57123	7500.645833	6935.715873
ko00730	5605.173413	4693.904762	2747.59881	8643.078589	11716.89854	22875.41667	5112.514286	3828.055952	1337.086905	1758.1625	3210.308929	3062.196429
ko00740	4675.624603	3890.803571	2271.233333	6039.313294	8091.295833	18296.99762	4380.570238	3243.766667	1009.292063	1069.087897	2037.252976	1885.40873
ko00750	3181.066667	2669.169048	1574.983333	4746.465999	6658.586201	17098.92143	2728.482143	1975.857143	599.4940476	777.5517857	1938.914881	1467.797619
ko00760	9039.834722	7563.371429	4450.732738	11623.16429	16277.48452	37333.73571	8143.732738	6096.384524	1850.52877	2349.272222	4552.197024	4001.097222
ko00770	8042.028571	6741.979762	3964.227381	10558.18582	14866.0829	31901.01905	7167.003571	5434.390476	1892.493651	2539.748413	4603.455952	4485.59246
ko00780	5823.833929	4865.525	2836.941071	11126.52747	13994.10817	26943.31667	5460.508929	3898.464286	1172.133135	1536.799802	3268.966667	2752.971825
ko00785	1117.355952	932.7321429	547.497619	1533.17978	2175.171158	5003.514286	1020.639286	779.4369048	217.6507937	295.2359127	564.8720238	540.7043651
ko00790	10327.35575	8708.442857	5150.673214	16342.00767	23695.86834	53848.84048	8931.577976	6745.527381	2561.104563	3548.611706	6158.977381	6403.917063
ko00791	293.1011905	255.9285714	175.6785714	765.5982143	945.0803571	1659.071429	18.91071429	27.375	79.98571429	109.9017857	265.8839286	181.6071429
ko00830	477.8845238	401.0464286	241.6309524	935.6756674	997.6518939	2615.57381	339.627381	240.1452381	51.34444444	37.17003968	282.3982143	66.15634921
Porphyrin, and, chlorophyll, metabolism	15577.0254	13043.67738	7612.45	12943.81434	18272.05157	35146.52857	14592.92143	10592.99881	2783.809921	3452.050992	6300.950595	6548.831349
Terpenoid, backbone, biosynthesis	4398.95	3713.821429	2199.269048	6950.773539	10985.48144	19354.45	3876.421429	3077.361905	1401.19246	2255.640675	3707.968452	4142.021032
ko00901	0	0.166666667	0	0.333333333	5.666666667	0	0	0	0	0	0	0
ko00902	0	0	0	0	0	0.25	0	0	0	0	0	0
ko00903	1588.15	1301.589286	758.0142857	1265.323557	1749.269264	3427.480952	1704.229762	1237.908333	253.4984127	188.0984127	974.9988095	489.9484127
ko00906	4.833333333	10.5	7.333333333	482.3333333	904	117.25	55	40	30.125	239.6666667	360.2333333	582.6666667
ko00908	373.9311508	313.952381	183.9505952	614.4861833	972.1465368	1684.430952	346.3232143	277.7666667	126.3414683	190.3825397	287.4267857	326.9384921
ko00909	0.666666667	2	0.333333333	9.333333333	71	25	8.333333333	10.33333333	7.75	47	55	128.3333333
ko00910	7683.62619	6439.433333	3822.5	9515.717695	13073.98101	38291.78333	6417.508333	4974.228571	1531.683333	1543.93869	3747.550595	2679.27381
ko00920	11570.54167	9718.12381	5799.066667	14428.48153	18416.14968	48613.73333	9529.733333	6779.638095	1563.817857	1849.046429	5766.62619	3995.79881
ko00930	1308.429762	1074.636905	621.252381	1044.142009	1672.415097	3450.397619	1374.813095	1040.830952	273.8853175	262.4109127	892.4922619	708.2103175
ko00940	1041.331151	879.7714286	536.2720238	2431.06066	2815.686526	4512.780952	678.9708333	509.3369048	181.4922619	164.5482143	507.7428571	258.4547619
ko00943	0.2	0.7	0.6	252.7818182	375.2727273	995.7	1	1	1.8	8.4	22.5	9.4
ko00944	0.142857143	0	0.5	0.333333333	0.476190476	0	1.30952381	0.154761905	0.142857143	0	0	0.428571429
ko00950	1029.04881	852.3154762	498.8059524	1434.328517	1730.087716	3323.957143	1006.830952	712.1345238	155.9246032	124.6073413	388.8005952	223.3769841
ko00960	2334.903175	1929.910714	1115.659524	2427.237392	3096.067695	6747.088095	2343.9	1651.775	362.225	331.1482143	802.3767857	640.2797619
ko00965	373.2615079	312.4940476	180.7809524	558.5556277	729.0298701	1670.497619	341.5880952	236.9452381	45.63809524	66.93809524	169.0130952	153.6309524
ko00966	377.794246	316.452381	187.4446429	646.7510642	1014.709037	1703.930952	356.1505952	284.2309524	111.2164683	198.903373	324.4654762	407.9801587
Aminoacyl-tRNA_biosynthesis	42846.30575	35747.25	20934.96726	48622.25833	66411.73929	119260.9643	39671.84821	30165.3869	10484.74663	13163.30556	22610.30298	22423.09841
ko00980	1621.143651	1350.169048	811.4	2769.351894	3748.679924	11551.74048	1377.607143	1023.5	213.4900794	259.946627	927.3791667	586.2793651
ko00981	282.2202381	227.452381	139.5952381	458.1815476	530.6875	11.4047619	340.9166667	248.577381	39.08809524	13.1875	153.464881	55.9047619
ko00982	1622.143651	1351.002381	816.0666667	2769.574116	3749.429924	11552.90714	1381.27381	1038.166667	216.5234127	260.946627	967.7125	591.1126984
ko00983	5989.15496	4992.288095	2952.569643	9247.230538	12856.48122	30118.65238	5430.58631	4160.14881	1275.031151	1548.882341	3197.778571	2672.449603
ko00984	0	0	0	215	234.1666667	4.666666667	15.16666667	0.666666667	3.333333333	8.666666667	306.6666667	19.66666667
ko00999	670.7769841	555.2071429	318.125	2659.263907	3196.412825	5053.892857	688.6571429	514.722619	178.7285714	251.5089286	570.4172619	446.2845238
ko01040	2545.16131	2122.579762	1246.824405	5106.005213	6699.865855	14544.82143	2423.242262	1763.620238	486.3894841	722.5597222	1742.971429	1499.755556
ko01051	1054.987698	868.077381	500.5785714	986.1766595	1369.009632	4491.788095	1009.927381	745.677381	205.893254	224.8170635	630.7428571	393.9980159
ko01053	956.709127	824.7416667	528.2428571	2018.92325	2488.028626	9325.492857	352.75	335.7857143	127.6646825	170.005754	722.7315476	218.9623016
ko01054	641.8031746	531.297619	302.8583333	346.5675325	587.9286797	1326.866667	662.3083333	483.8083333	125.8821429	91.2297619	186.9595238	189.0833333
ko01055	379.3865079	318.327381	188.072619	1187.673683	1783.334037	3705.180952	360.6059524	287.0583333	110.8837302	215.5700397	381.8255952	490.0873016
ko01057	0	0	0	0	0	0	0	0	0	0	0.25	0
ko01059	0	0	0	0	0	0	0.5	0	0	0	0	0
ko01062	2.166666667	2.333333333	4	15	136.8333333	27.08333333	15	18	10.04166667	53	97.41666667	152.6666667
ko01100	270663.7696	226611.9524	133494.0649	370298.7443	521627.0631	1130330.793	242179.4411	181926.7714	59469.7125	77543.39821	150758.3095	139863.8679
Biosynthesis_of_secondary_metabolites	110213.6071	92289.35595	54355.70952	164858.7926	234464.4907	491463.3857	98970.60238	75329.49524	26638.88492	35830.09087	67011.20476	64925.88492
Microbial_metabolism_diverse_environments	94857.55734	79284.525	46781.35179	113122.1998	154950.4801	335969.9929	84242.09821	62200.97024	17927.69187	21239.16151	46771.62679	40432.86151
Biosynthesis_of_antibiotics	75255.66964	63031.32262	37211.25655	119416.1581	169462.5042	345909.7643	67353.65774	51603.6369	18645.30417	25542.87083	49082.87857	47189.53929
Carbon, metabolism	41395.52996	34658.60595	20450.96964	61211.9568	85856.16705	180315.7571	36903.40179	27991.49405	9382.689881	12010.87798	24078.91548	22158.13333
2-Oxocarboxylic, acid, metabolism	9936.986905	8322.190476	4908.32381	16071.78681	22895.24064	47202.86667	8937.658333	6849.866667	2453.15	3396.455357	6420.764881	6497.395238
Fatty_acid_metabolism	8273.424405	6919.84881	4093.9875	18950.39342	25345.86899	43471.31905	7670.172024	5683.192857	1949.750595	2767.710119	6480.366667	5764.794048
Degradation, of, aromatic, compounds	5828.870437	4894.45119	2952.548214	3614.286995	4123.541504	9195.542857	4402.918452	3226.558333	828.4672619	760.4625	2154.007143	1503.461905
Biosynthesis_of_amino acids	46453.01508	38860.91071	22856.87143	69936.95303	100454.6545	207159.6643	42112.78929	31979.39048	11473.40913	15404.49484	29430.10119	28314.44008
Beta-Lactam_resistance	8017.668056	6725.492857	4000.06131	13324.55247	17255.63912	41761.60952	6765.530357	4794.765476	1193.2625	1359.200595	4119.365476	2451.734524
ko01502	2438.909127	2052.311905	1217.045238	4030.366576	5922.052543	11863.47143	2067.569048	1632.211905	690.7603175	1009.025198	1691.348214	1699.906746
Cationic_antimicrobial_peptide, (CAMP), resistance	13234.98254	11040.4	6467.783333	14133.74232	17292.82478	53611.94524	11688.3869	8070.892857	1657.22619	1347.35119	4847.509524	2333.661905
ko01523	1870.65873	1564.095238	923.922619	3046.153139	4347.149351	8402.154762	1726.416667	1291.916667	395.8662698	639.0793651	1330.880952	1229.930556
ko01524	1605.34504	1345.646429	813.2613095	2901.454076	4309.924567	10730.14524	1400.344643	1090.413095	322.2644841	495.409127	1032.980357	1017.144841
ko02010	66692.16012	55622.33571	32955.60417	60774.79278	89037.8987	273240.8929	57206.62321	41932.20357	11848.7871	13526.98651	32530.88869	24585.19008
Two-component_system	52855.71528	44435.475	26662.54345	68505.6199	89129.19681	260011.5738	42675.59583	30842.47381	8309.05496	8877.268056	24836.37738	15195.45437
ko02024	24584.42004	20499.84048	12272.72083	32523.81735	52040.42662	126901.1095	21657.28869	16563.77381	5350.110119	7336.258333	15602.73393	14301.92619
Biofilm, formation - Pseudomonas_ aeruginosa	9694.849206	8062.944048	4801.309524	8642.680483	10889.24751	30783.49524	8698.528571	6176.719048	1341.162698	977.7781746	3023.127381	1736.648413
Biofilm_formation_Escherichia, coli	16782.23552	14000.3369	8238.122024	12617.16365	14492.33209	56952.5881	14304.44821	9971.004762	2029.826786	1317.694643	5470.396429	1943.760714
ko02030	10130.68294	8461.640476	5147.509524	23316.32442	32237.87771	93624.55476	8833.769048	6229.935714	1821.804365	2010.253175	6002.459524	2694.36627
Flagellar_assembly	26268.73571	21953.64286	12932.8	17792.88369	22826.97911	66419.73571	24159.825	16495.75357	3606.90873	3388.928968	8447.934524	4891.180159
ko02060	25270.0252	20992.33214	12227.62083	15620.90554	19359.89908	84463.55476	22536.82202	15584.81905	2867.187103	1860.341865	8107.04881	2474.721032
ko03008	750.990873	629.0416667	368.8607143	1334.303788	2043.249134	4930.328571	692.9964286	549.7880952	226.6285714	338.2428571	586.5261905	629.8154762
Ribosome	29888.2629	25022.20714	14645.2744	41552.97417	61237.64578	117263.9381	27324.1506	20991.30238	8212.0375	11184.59167	18763.95298	19130.4369
ko03013	843.452381	709.2821429	422.0880952	1746.39228	2151.981277	4963.235714	680.2642857	489.4011905	119.1960317	138.5448413	501.7571429	286.4079365
ko03018	5992.380754	5016.470238	2946.824405	11303.3226	16210.01932	31791.59286	5487.645833	4225.875	1646.409325	2272.278373	3984.442857	3971.405159
ko03020	1495.724603	1253.142857	735.802381	2239.344733	3546.719481	6731.707143	1384.352381	1109.221429	453.9492063	710.1801587	1140.007143	1226.570635
ko03022	0.5	0.333333333	0.333333333	6.333333333	88.33333333	7	2.5	37	42	58.66666667	17.33333333	96.33333333
ko03030	6811.630159	5719.432143	3364.046429	10663.98463	15902.01981	28976.84048	6197.797619	4892.422619	2068.960317	2933.34127	4786.920238	5163.904365
ko03050	0	0	0	22.66666667	279.6666667	11.66666667	5.166666667	106.6666667	123.3333333	173.6666667	73.16666667	251.6666667
Protein_export	6736.116865	5651.416667	3316.091071	11113.93689	17025.7717	33410	6204.647024	4891.489286	2112.784722	3066.566865	4859.372619	5288.450794
ko03070	12057.36865	10112.20595	6108.859524	16737.20956	24744.71494	54277.73333	10255.50833	7775.532143	2775.728968	3356.912302	6336.708333	6050.367063
ko03320	1131.92004	944.1452381	571.164881	2315.656043	3842.546266	5886.57381	1093.455357	925.6666667	397.219246	711.9204365	1187.677381	1649.590079
ko03410	5502.763492	4600.208333	2703.102381	6883.924405	10275.44226	20164.0619	5131.117857	3947.992857	1433.296032	1915.425198	3287.726786	3403.662698
ko03420	3079.987302	2591.39881	1529.163095	4919.468759	7868.9579	12462.06905	2771.259524	2339.711905	1184.934127	1690.776984	2356.936905	2851.674603
ko03430	8495.713889	7129.902381	4203.569048	12305.67116	17952.74453	36063.3381	7533.257143	5813.75119	2299.541667	3137.21369	5512.585119	5414.461905
ko03440	10265.28571	8606.170238	5063.966667	14594.86569	21591.69199	42613.12381	9253.222619	7186.395238	2799.012698	3890.213889	6657.866667	6841.129365
ko03450	0	0.333333333	0	2.333333333	49.5	1	1	24	3.9	2	38.5	2.25
ko04011	373.4103175	312.5892857	195.5071429	642.0342713	838.0525974	1586.916667	342.9630952	284.7309524	129.8876984	139.8603175	171.0511905	152.0412698
ko04013	746.3623016	623.7797619	365.2345238	1376.58943	1813.378788	3327.416667	677.2535714	518.0452381	163.8218254	201.3325397	406.3869048	334.890873
ko04014	0	0	0	0	0	0	0	0	0	0	0	0.5
ko04016	1207.594048	1020.732143	616.2833333	1882.464971	2786.845671	5035.242857	1035.484524	849.8892857	408.3563492	543.2920635	769.6107143	820.8349206
ko04020	0	0	0	0	0	0	0	0	0	0	6	0
ko04024	0	0	0	0	13.33333333	4.666666667	1.166666667	1.666666667	3.333333333	8.666666667	15.66666667	17.66666667
ko04066	853.5059524	719.2559524	430.8511905	2706.299964	4024.345779	7300.75	714.125	672.8988095	396.2746032	593.9900794	975.1928571	1031.025794
ko04068	1120.939286	938.702381	563.4083333	2030.957035	2774.264719	4945.833333	1031.55	811.1095238	302.9595238	407.0261905	665.2714286	641.6821429
ko04070	1404.760714	1167.309524	680.9261905	1646.675812	2563.65092	5056.483333	1366.430952	1062.889286	376.7511905	499.4065476	810.7827381	937.8988095
ko04071	0	0	0	0	7.666666667	4.666666667	0.666666667	8.666666667	3.333333333	8.333333333	6.666666667	19.16666667
ko04072	373.4311508	313.6190476	183.1172619	604.6528499	803.4798701	1674.430952	340.2636905	231.1119048	80.71646825	105.1325397	201.2184524	198.1884921
ko04080	0.666666667	2	1.333333333	9.666666667	86.58333333	22	9.833333333	11.83333333	5.7	45.5	75.2	102.3333333
ko04112	4676.699802	3910.672619	2298.829167	7630.823629	11616.33604	22186.5	4476.426786	3533.905952	1373.012897	1937.209921	3305.525595	3391.659921
ko04113	1.833333333	0.458333333	4	60.09722222	201.5333333	21.1	10.66666667	69.66666667	54.36111111	77.44444444	151.6666667	231.5694444
ko04115	2.333333333	2.666666667	7.5	225.8333333	332.25	28.16666667	15.5	19	8.658333333	50.5	74.73333333	142.9166667
ko04122	6720.644048	5619.720238	3288.502381	7761.858369	10847.66732	28894.09286	6089.640476	4503.985714	1454.44881	1706.197619	3342.513095	3073.595238
ko04138	0.666666667	0	0.833333333	223	308.8333333	5.5	4.333333333	3.333333333	4	16.5	67.2	42.08333333
ko04141	374.7644841	315.1190476	185.7839286	828.6695166	1167.013203	1680.114286	347.1803571	289.2785714	134.9248016	171.315873	302.210119	320.2051587
ko04142	284.522619	229.9642857	130.7107143	1740.822565	2541.200812	2691.554762	341.5630952	400.6047619	237.2611111	324.7736111	361.4982143	483.7313492
ko04146	2714.607937	2278.883333	1371.208333	5443.75303	7770.21526	13000.61667	2452.65	2073.025	859.2420635	1278.148016	2012.578571	2311.318254
ko04151	375.0978175	316.2857143	186.1172619	621.4028499	1000.146537	1708.014286	353.9303571	283.2785714	127.5081349	219.215873	302.8434524	433.1051587
ko04152	751.4700397	631.7261905	372.7208333	1514.754185	2276.882468	4572.02619	706.6541667	519.3119048	189.0609127	369.2984127	617.3065476	763.8650794
ko04210	5.783333333	8.666666667	11.775	530.9633658	843.3661797	1148.902381	25.1	32.6	32.43333333	137.5005952	145.4458333	264.4166667
ko04211	1119.772619	936.3690476	560.7416667	2018.623701	2651.431385	4914.333333	1020.216667	802.7761905	293.7095238	341.1928571	577.4380952	486.9321429
ko04212	2249.221429	1884.315476	1120.936905	4641.758911	6723.118723	11575.05714	2078.97381	1728.194048	771.1551587	1100.568254	1632.469048	1809.299206
ko04213	1594.268254	1338.89881	809.2845238	2998.986869	4042.729113	7181.583333	1385.060714	1165.441667	481.984127	635.1115079	1096.85	1087.984127
ko04214	475.2164683	405.1964286	248.8565476	1222.639033	1727.941883	3376.254762	373.7863095	278.0869048	113.6894841	239.806746	511.589881	520.6269841
ko04215	2.333333333	2.666666667	7.5	225.8333333	332.25	28.16666667	15.5	19	8.658333333	50.5	74.73333333	142.9166667
ko04216	1024.298611	849.4630952	498.3791667	1832.706566	2630.71342	4571.197619	1027.170833	820.0785714	265.8946429	366.5142857	563.4839286	710.5761905
ko04217	1965.015873	1644.25	975.125	2683.736472	4058.174351	8415.819048	1711.238095	1416.64881	571.1952381	700.8154762	1166.20119	1229.14881
ko04260	13.68928571	21.60119048	14.7297619	1048.512121	1750.659848	3533.911905	43.47261905	31.63333333	142.1357143	324.0583333	397.6238095	640.8392857
ko04612	373.9311508	313.952381	183.4505952	609.0695166	879.3132035	1676.514286	342.5970238	274.9452381	118.2581349	153.3825397	215.010119	278.3551587
ko04614	1.671428571	2.016666667	6.052380952	1088.734199	1370.839394	2195.516667	8.795238095	44.65238095	47.71666667	70.78333333	97.85119048	107.8166667
ko04621	1851.201786	1549.232143	919.6577381	2762.895653	3770.568777	6285.25	1717.889881	1258.47619	429.3212302	531.0212302	964.0988095	940.0623016
ko04622	97.19642857	85.66071429	55.58928571	61.62698413	92.91666667	548.9285714	2.214285714	37.5	42.80357143	57.125	51.44642857	83.66071429
ko04626	2263.253968	1878.988095	1124.191667	2818.393741	3845.221266	8017.180952	2066.82619	1529.647619	451.1079365	517.0168651	1150.194643	1057.554365
ko04657	373.9311508	313.952381	183.4505952	609.0695166	879.3132035	1676.514286	342.5970238	274.9452381	118.2581349	153.3825397	215.010119	278.3551587
ko04659	373.9311508	313.952381	183.4505952	609.0695166	879.3132035	1676.514286	342.5970238	274.9452381	118.2581349	153.3825397	215.010119	278.3551587
ko04714	1041.818254	879.1059524	521.9392857	2847.815909	4612.098268	8196.092857	1108.092857	968.1702381	522.4075397	949.1420635	1193.735714	1946.080159
ko04724	1388.302381	1151.779762	674.3845238	1582.586526	2360.773539	4434.380952	1345.895238	1038.186905	336.0619048	312.0672619	579.7410714	548.2916667
ko04726	1	1	4.666666667	0.555555556	6.416666667	1.166666667	3.666666667	14.66666667	3.033333333	1	40.33333333	4.833333333
ko04727	1663.457738	1375.904762	801.5791667	1903.617082	2786.784253	5533.038095	1676.879167	1263.911905	370.7926587	322.003373	653.7297619	566.2063492
ko04728	1	1	4.666666667	0.555555556	6.416666667	1.166666667	4.166666667	14.66666667	3.033333333	1	53.33333333	4.833333333
ko04910	1120.828571	936.0535714	547.1988095	1272.496176	1740.900216	3980.457143	1017.116667	734.8904762	213.956746	272.7531746	587.1309524	495.9246032
ko04914	373.9311508	313.952381	183.4505952	609.0695166	879.3132035	1676.514286	342.5970238	274.9452381	118.2581349	153.3825397	215.010119	278.3551587
ko04915	373.9311508	313.952381	183.4505952	609.0695166	879.3132035	1676.514286	342.5970238	274.9452381	118.2581349	153.3825397	215.010119	278.3551587
ko04916	0	0.166666667	0	0	0	0	0.625	8	0	0	0	0
ko04917	372.4311508	309.6607143	182.7839286	551.888961	709.3132035	1651.080952	334.4720238	237.9452381	44.1672619	48.2297619	197.885119	60.5297619
ko04918	479.8718254	406.3607143	245.9	1315.27105	1804.334253	4813.804762	361.2952381	295.5154762	117.9821429	226.035119	503.0970238	448.5607143
ko04919	0.5	0.333333333	2.333333333	215	227.5833333	5	2	4	4.5	9.916666667	8.908333333	21.33333333
ko04920	653.134127	542.2107143	320.3619048	1262.025938	2075.875216	2955.533333	707.8238095	602.7583333	236.1642857	407.8011905	533.2321429	836.7488095
ko04922	1871.824206	1560.960714	915.0619048	2944.606782	4454.797078	9069.514286	1711.969048	1426.594048	507.4924603	724.8293651	1308.013095	1264.771032
ko04924	0	0	0	9.555555556	0.2	0.6	0	0	0.111111111	1.111111111	1.333333333	0.861111111
ko04928	0.557142857	0.75	1.007142857	278.0318182	412.6727273	1095.2	1.171428571	1.1	2.021428571	9.2	26.09285714	10.82142857
ko04930	747.1319444	622.8297619	365.4541667	972.0569625	1384.465801	3430.361905	675.6541667	502.3119048	149.4890873	180.9873016	385.9172619	340.6123016
ko04931	1120.995238	936.5119048	550.5321429	1327.010065	1918.016883	3991.557143	1023.17619	793.5452381	262.9428571	357.697619	678.7642857	626.1607143
ko04932	16.02261905	24.26785714	22.2297619	1274.345455	2082.909848	3562.078571	58.97261905	50.63333333	150.7940476	374.5583333	472.3571429	783.7559524
ko04934	372.8311508	311.252381	183.5172619	589.1806277	788.2965368	1654.514286	335.4303571	273.2785714	104.0553571	110.5047619	147.4934524	133.4940476
ko04940	649.7561508	538.2440476	311.814881	1371.933405	1915.990584	2789.254762	679.6077381	540.1583333	202.5394841	254.8186508	383.3291667	436.5912698
ko04961	0	0.55	0.55	277.75	411.5	1094.6	1.1	1.1	1.65	8.85	21.75	9.4
ko04964	1102.462897	921.3690476	542.6589286	690.137969	783.1792749	1689.383333	1002.347024	694.9452381	117.7759921	93.91527778	273.2809524	187.8670635
ko04973	471.1498016	396.7047619	238.2636905	1376.249423	1722.628896	4383.904762	335.3744048	230.4369048	49.13988095	53.69166667	263.1910714	60.88809524
ko04974	0.5	0.458333333	2.333333333	688.4305556	688.5333333	2.433333333	3.333333333	4.333333333	3.152777778	2.111111111	24.9	15.65277778
ko04975	0	0	0	0	0	0	0	0	0	0	0	0.5
ko04976	0.669642857	0	1.169642857	6	75	2	1.133928571	35	38.13392857	50	3.080357143	79.07142857
ko04978	1.666666667	3.125	3.5	45.375	125.9166667	26.66666667	11	7.5	12.53333333	49.41666667	69.15833333	139.125
ko04979	0.666666667	2	1.333333333	9.666666667	86.58333333	22	9.833333333	11.83333333	5.7	45.5	75.2	102.3333333
ko05010	494.0545635	427.5	266.5446429	2363.726551	3643.84697	6911.033333	415.7767857	340.2202381	329.2914683	634.0992063	962.7994048	1277.426587
ko05012	16.02261905	24.26785714	22.2297619	1274.345455	2082.909848	3562.078571	58.97261905	50.63333333	150.7940476	374.5583333	472.3571429	783.7559524
ko05014	474.4748016	403.375	263.5994048	1185.202922	1434.670455	2178.802381	368.3767857	320.1178571	149.4791667	235.8964286	378.9363095	367.0297619
ko05016	861.1160714	736.1666667	448.0565476	2968.270202	4160.656494	7453.214286	746.139881	585.0654762	325.5490079	621.4269841	1011.895833	1190.718651
ko05020	98.73115079	88.11904762	60.5922619	317.3353175	264.3678571	563.7190476	9.913690476	16.38690476	10.93313492	45.53611111	133.1517857	72.0718254
ko05030	1	1	4.666666667	0.555555556	6.416666667	1.166666667	3.666666667	14.66666667	3.033333333	1	40.33333333	4.833333333
ko05031	1	1	4.666666667	0.555555556	6.416666667	1.166666667	3.666666667	14.66666667	3.033333333	1	40.33333333	4.833333333
ko05034	1	1	4.666666667	0.555555556	6.416666667	1.166666667	3.666666667	14.66666667	3.033333333	1	40.33333333	4.833333333
ko05100	275.1904762	223.8714286	123.925	25.75	44.06071429	173.3214286	328.725	221.725	30.66785714	3.05	36.91428571	6.046428571
ko05110	354.3638889	317.4333333	220.1083333	1428.420202	2026.330303	5390.333333	9.108333333	12.23333333	24.08888889	61.82222222	191.3083333	66.63888889
Biofilm_formation_Vibrio, cholerae	9063.515873	7642.332143	4743.505952	16381.4206	21738.56721	57060.26429	6518.371429	4781.895238	1445.711508	1668.147222	4968.996429	3081.59127
ko05120	1217.153571	1060.297619	601.3190476	1656.744264	3596.56461	5684.054762	1008.817857	687.0916667	976.9797619	1345.314286	885.8678571	753.9880952
ko05132	2966.858929	2474.435714	1458.042262	3272.84145	4213.475866	13401.1881	2684.002976	1840.690476	386.0529762	272.2535714	1007.014881	410.447619
ko05133	4592.130357	3823.304762	2237.0125	2621.216558	2620.965909	11435.05714	3987.3125	2753.910714	506.9446429	279.0107143	1198.475595	586.2916667
ko05134	2141.749008	1786.297619	1058.069643	3556.250884	5018.9296	8059.669048	2080.430357	1550.95119	523.9490079	730.0585317	1316.186905	1334.113889
ko05142	647.2025794	533.952381	306.0946429	885.025938	1151.477597	2748.980952	663.3755952	492.4559524	113.6109127	85.48531746	189.3029762	125.5496032
ko05143	647.2025794	534.1190476	306.0946429	875.4703824	1153.527597	2748.380952	664.3755952	500.4559524	116.4498016	84.37420635	206.9696429	124.6884921
ko05145	2.333333333	2.666666667	7.5	225.8333333	332.25	28.16666667	15.5	19	8.658333333	50.5	74.73333333	142.9166667
ko05146	95.125	84.86904762	55.99404762	55.08333333	66.875	7.833333333	1.708333333	2.958333333	24.29166667	36.375	22.66666667	28
ko05150	2.485714286	0.916666667	1.792857143	301.873088	656.8965368	1119.3	13.7547619	5.588095238	26.26111111	111.1801587	360.8547619	163.2777778
ko05152	1401.000794	1167.607143	686.0690476	2507.244264	3754.380087	5099.078571	1392.014286	1120.788095	456.6511905	667.9690476	1141.296429	1245.446429
ko05161	2.333333333	2.666666667	7.5	225.8333333	332.25	28.16666667	15.5	19	8.658333333	50.5	74.73333333	142.9166667
ko05163	2.333333333	2.666666667	7.5	225.8333333	332.25	28.16666667	15.5	19	8.658333333	50.5	74.73333333	142.9166667
ko05164	2.333333333	2.666666667	7.5	225.8333333	332.45	28.16666667	15.5	19	8.658333333	50.5	74.73333333	142.9166667
ko05165	747.1319444	622.8297619	365.4541667	972.0569625	1384.465801	3430.361905	675.6541667	502.3119048	149.4890873	180.9873016	385.9172619	340.6123016
ko05166	0.666666667	2	1.333333333	9.666666667	86.58333333	22	9.833333333	11.83333333	5.7	45.5	75.2	102.3333333
ko05167	2.333333333	2.666666667	7.5	225.8333333	332.25	28.16666667	15.5	19	8.658333333	50.5	74.73333333	142.9166667
ko05168	2.333333333	2.666666667	7.5	225.8333333	332.25	28.16666667	15.5	19	8.658333333	50.5	74.73333333	142.9166667
ko05170	2.333333333	2.666666667	7.5	225.8333333	332.25	28.16666667	15.5	19	8.658333333	50.5	74.73333333	142.9166667
ko05200	2165.854762	1800.202381	1067.778571	3688.509704	5201.512771	12305.42143	2059.42381	1571.870238	422.4007937	541.1222222	1108.80119	1078.472222
ko05203	747.1319444	622.8297619	365.4541667	972.0569625	1384.465801	3430.361905	675.6541667	502.3119048	149.4890873	180.9873016	385.9172619	340.6123016
ko05204	1515.520635	1259.408333	752.7166667	2426.16241	3431.174567	10588.76429	1373.109524	1011.966667	204.6448413	245.3257937	840.627381	574.0734127
ko05205	373.9311508	313.952381	183.9505952	614.2361833	960.1465368	1683.930952	345.8232143	277.2666667	126.3414683	187.215873	283.5934524	321.9384921
ko05206	1454.216667	1243.47619	753.0678571	823.957215	995.4893939	2411.261905	996.247619	697.2714286	228.0198413	216.6484127	375.4011905	151.5888889
ko05210	2.333333333	2.666666667	7.5	225.8333333	332.25	28.16666667	15.5	19	8.658333333	50.5	74.73333333	142.9166667
ko05211	372.8311508	311.252381	183.5172619	589.1806277	788.2965368	1654.514286	335.4303571	273.2785714	104.0553571	110.5047619	147.4934524	133.4940476
ko05215	373.9311508	313.952381	183.4505952	609.0695166	879.3132035	1676.514286	342.5970238	274.9452381	118.2581349	153.3825397	215.010119	278.3551587
ko05219	372.4311508	309.7857143	183.7839286	382.8195166	522.5632035	1646.264286	333.4303571	263.2785714	76.89146825	67.88253968	122.060119	97.35515873
ko05222	2.333333333	2.666666667	7.5	225.8333333	332.25	28.16666667	15.5	19	8.658333333	50.5	74.73333333	142.9166667
ko05225	1416.759127	1172.330952	693.3107143	2264.426227	3201.65303	8946.22619	1365.896429	1004.646429	191.4289683	226.7349206	671.5642857	523.7063492
ko05230	2876.736508	2393.69881	1397.753571	3770.459037	5221.268019	10221.93333	2690.646429	2051.711905	586.0130952	661.9529762	1418.901786	1097.042857
ko05231	735.8061508	616.8690476	359.7422619	637.3403499	803.9173701	1679.680952	668.7636905	454.3619048	113.3414683	110.0700397	233.5309524	199.9384921
ko05322	0	0	0	0.333333333	5.666666667	0	0	0	0.125	0	0	5
ko05340	1020.93373	847.5595238	492.6095238	1004.722367	1579.501407	3413.397619	1009.104762	809.4916667	274.2269841	325.556746	460.3261905	519.0436508
ko05410	0	0	0	9.555555556	0.2	0.6	0	0	0.111111111	1.111111111	1.333333333	0.861111111
ko05416	2.333333333	2.666666667	7.5	225.8333333	332.25	28.16666667	15.5	19	8.658333333	50.5	74.73333333	142.9166667
ko05418	2539.885913	2113.188095	1246.995833	4751.301443	6672.592641	13998.26905	2403.514881	1840.625	552.578373	743.7575397	1484.452976	1490.980159
